# Supplementary material for: Set-Theoretic Formalism for Treating Ligand-Target Datasets
Source: Molecules. 2021 Dec 7;26(24):7419. doi: 10.3390/molecules26247419 (PMC8704321; doi:10.3390/molecules26247419)
Supplement: Supplementary file 1 [file molecules-26-07419-s001.zip]

Archive with 4 entries (4 files):
- kinase_activities.csv
- kinase_activity_annotations.xlsx
- kinase_ligands.csv
- kinase_targets.csv
