# Supplementary material for: Set-Theoretic Formalism for Treating Ligand-Target Datasets
Source: Molecules. 2021 Dec 7;26(24):7419. doi: 10.3390/molecules26247419 (PMC8704321; doi:10.3390/molecules26247419)
Supplement: Supplementary file 1 [file molecules-26-07419-s001.zip › kinase_activities.csv]

	8	9	10250	102421	10262	10264	10266	102430	35	10277	102447	104502	100410	100412	100413	100415	100416	100417	100418	63	68	100424	10341	116837	12415	10368	10371	104600	10396	188	10434	197	116956	234	238	10478	10480	102667	102676	102711	12627	102770	10612	12665	12666	12670	12694	10659	10662
343041	inactive	inactive	inactive	inactive	inactive	null	inactive	inactive	inactive	inactive	inactive	inactive	null	null	null	inactive	inactive	null	inactive	null	inactive	null	inactive	inactive	null	inactive	inactive	inactive	null	null	inactive	active	inactive	inactive	null	inactive	inactive	inactive	inactive	inactive	null	inactive	null	inactive	inactive	inactive	inactive	null	inactive
714243	inactive	inactive	inactive	inactive	inactive	null	inactive	inactive	inactive	inactive	null	inactive	null	null	null	inactive	inactive	null	inactive	inactive	inactive	null	inactive	inactive	null	inactive	inactive	null	null	null	inactive	null	inactive	inactive	null	inactive	inactive	inactive	inactive	inactive	null	inactive	null	inactive	inactive	active	inactive	null	inactive
1927177	inactive	inactive	inactive	active	inactive	null	inactive	null	inactive	inactive	null	inactive	null	null	null	inactive	inactive	inactive	inactive	inactive	inactive	null	inactive	inactive	null	inactive	inactive	null	null	null	inactive	active	inactive	inactive	null	inactive	inactive	inactive	inactive	inactive	null	active	null	inactive	inactive	inactive	inactive	null	inactive
1592331	null	inactive	inactive	inactive	inactive	null	inactive	null	inactive	inactive	null	inactive	null	null	null	inactive	inactive	null	inactive	null	inactive	null	inactive	inactive	null	inactive	inactive	null	null	null	inactive	inactive	inactive	inactive	null	null	inactive	inactive	inactive	inactive	null	inactive	null	null	inactive	inactive	inactive	null	inactive
1563660	inactive	inactive	inactive	inactive	inactive	null	inactive	inactive	inactive	inactive	inactive	inactive	null	null	null	inactive	inactive	null	inactive	null	inactive	null	inactive	null	null	inactive	active	null	null	null	inactive	inactive	inactive	inactive	null	inactive	inactive	inactive	inactive	inactive	null	inactive	null	inactive	inactive	inactive	inactive	null	inactive
1592335	inactive	inactive	inactive	inactive	inactive	null	inactive	null	inactive	inactive	inactive	inactive	null	null	null	inactive	inactive	null	inactive	inactive	inactive	null	inactive	inactive	null	inactive	inactive	inactive	null	null	inactive	inactive	null	inactive	null	inactive	inactive	inactive	inactive	inactive	null	inactive	null	inactive	inactive	inactive	inactive	null	inactive
1410576	inactive	active	inactive	inactive	inactive	null	inactive	null	inactive	inactive	inactive	inactive	null	null	null	inactive	inactive	null	active	inactive	inactive	null	inactive	inactive	null	inactive	inactive	inactive	null	null	inactive	inactive	inactive	inactive	null	inactive	inactive	inactive	inactive	inactive	null	inactive	null	inactive	inactive	inactive	inactive	null	inactive
568337	inactive	inactive	inactive	inactive	inactive	null	inactive	null	inactive	active	inactive	null	null	null	null	inactive	inactive	inactive	inactive	inactive	inactive	null	inactive	inactive	null	inactive	inactive	inactive	null	null	inactive	active	inactive	inactive	null	inactive	inactive	inactive	inactive	inactive	null	active	null	active	inactive	active	inactive	null	active
568338	inactive	inactive	inactive	inactive	inactive	inactive	inactive	inactive	inactive	inactive	inactive	inactive	inactive	inactive	inactive	inactive	inactive	inactive	inactive	null	inactive	inactive	inactive	inactive	inactive	inactive	inactive	inactive	inactive	inactive	inactive	inactive	inactive	inactive	inactive	inactive	inactive	inactive	inactive	inactive	active	inactive	inactive	inactive	inactive	inactive	inactive	inactive	inactive
568339	active	null	inactive	null	inactive	active	active	null	inactive	active	null	null	active	inactive	active	active	inactive	active	inactive	null	null	inactive	null	null	inactive	active	null	null	inactive	inactive	active	active	null	inactive	active	inactive	null	null	null	null	active	null	inactive	active	inactive	active	active	inactive	null
568340	inactive	inactive	inactive	inactive	inactive	inactive	inactive	null	inactive	inactive	inactive	inactive	inactive	inactive	inactive	inactive	inactive	inactive	inactive	null	null	inactive	inactive	inactive	inactive	inactive	inactive	inactive	inactive	inactive	inactive	inactive	inactive	inactive	null	inactive	inactive	inactive	inactive	inactive	active	inactive	inactive	inactive	inactive	inactive	inactive	inactive	inactive
1265685	active	inactive	inactive	inactive	inactive	null	inactive	null	inactive	inactive	null	inactive	null	null	null	inactive	inactive	null	active	inactive	inactive	null	inactive	inactive	null	inactive	inactive	null	null	null	inactive	inactive	inactive	inactive	null	inactive	inactive	inactive	inactive	inactive	null	inactive	null	inactive	inactive	inactive	inactive	null	inactive
568342	inactive	inactive	active	null	inactive	inactive	inactive	null	inactive	inactive	null	null	inactive	inactive	inactive	inactive	inactive	inactive	inactive	null	null	inactive	null	null	inactive	inactive	null	null	inactive	inactive	inactive	inactive	null	inactive	inactive	inactive	null	null	null	null	inactive	null	inactive	inactive	inactive	inactive	inactive	inactive	null
1592343	active	inactive	inactive	inactive	inactive	null	inactive	null	inactive	inactive	inactive	inactive	null	null	null	inactive	inactive	null	inactive	inactive	inactive	null	inactive	inactive	null	inactive	active	null	null	null	inactive	null	inactive	inactive	null	inactive	inactive	active	active	inactive	null	inactive	null	inactive	inactive	active	inactive	null	inactive
1677842	inactive	inactive	inactive	inactive	inactive	null	inactive	inactive	inactive	inactive	inactive	inactive	null	null	null	inactive	inactive	null	inactive	inactive	inactive	null	inactive	inactive	null	inactive	inactive	inactive	null	null	inactive	inactive	inactive	inactive	null	inactive	inactive	inactive	inactive	inactive	null	inactive	null	inactive	inactive	inactive	inactive	null	inactive
2179094	inactive	inactive	inactive	inactive	inactive	null	inactive	inactive	inactive	inactive	inactive	inactive	null	null	null	inactive	inactive	null	inactive	inactive	inactive	null	inactive	inactive	null	inactive	inactive	null	null	null	inactive	inactive	inactive	inactive	null	inactive	inactive	inactive	inactive	inactive	null	inactive	null	inactive	inactive	inactive	inactive	null	inactive
1832976	inactive	inactive	inactive	inactive	inactive	null	inactive	inactive	inactive	inactive	inactive	inactive	null	null	null	inactive	inactive	null	inactive	null	inactive	null	inactive	inactive	null	inactive	inactive	inactive	null	null	inactive	inactive	inactive	inactive	null	inactive	inactive	inactive	inactive	inactive	null	inactive	null	inactive	inactive	inactive	inactive	null	inactive
35352	inactive	inactive	inactive	inactive	inactive	null	inactive	null	inactive	active	null	inactive	null	null	null	active	inactive	inactive	inactive	inactive	inactive	null	active	inactive	null	inactive	active	inactive	null	null	inactive	active	inactive	inactive	null	inactive	active	inactive	inactive	inactive	null	inactive	null	inactive	inactive	active	inactive	null	active
1724956	inactive	inactive	inactive	inactive	inactive	null	inactive	null	inactive	inactive	null	inactive	null	null	null	inactive	inactive	inactive	inactive	inactive	inactive	null	inactive	inactive	null	inactive	inactive	null	null	null	inactive	inactive	inactive	inactive	null	inactive	inactive	inactive	inactive	inactive	null	inactive	null	inactive	inactive	inactive	inactive	null	inactive
1724957	inactive	inactive	inactive	inactive	inactive	null	inactive	null	inactive	inactive	inactive	inactive	null	null	null	inactive	inactive	null	inactive	null	inactive	null	inactive	inactive	null	inactive	inactive	null	null	null	inactive	inactive	inactive	inactive	inactive	inactive	inactive	inactive	inactive	inactive	null	inactive	null	inactive	inactive	inactive	inactive	null	inactive
14366	inactive	inactive	inactive	inactive	inactive	inactive	inactive	inactive	inactive	inactive	null	inactive	inactive	inactive	inactive	active	inactive	active	inactive	inactive	inactive	inactive	inactive	inactive	active	inactive	inactive	inactive	inactive	inactive	inactive	inactive	inactive	inactive	inactive	inactive	inactive	null	inactive	inactive	inactive	inactive	inactive	inactive	inactive	inactive	inactive	inactive	inactive
1365023	inactive	inactive	inactive	inactive	inactive	null	inactive	inactive	inactive	inactive	inactive	inactive	null	null	null	inactive	inactive	null	inactive	inactive	inactive	null	inactive	inactive	null	inactive	inactive	inactive	null	null	inactive	inactive	inactive	inactive	null	inactive	inactive	inactive	inactive	inactive	null	inactive	null	inactive	inactive	inactive	inactive	null	inactive
1724959	inactive	inactive	inactive	inactive	null	null	inactive	inactive	inactive	inactive	inactive	inactive	null	null	null	inactive	inactive	null	inactive	inactive	inactive	null	inactive	inactive	null	inactive	inactive	inactive	null	null	inactive	inactive	active	inactive	null	inactive	inactive	inactive	inactive	inactive	null	inactive	null	inactive	inactive	inactive	inactive	null	inactive
1153572	inactive	inactive	inactive	inactive	null	null	inactive	null	inactive	inactive	null	inactive	null	null	null	inactive	inactive	null	inactive	null	inactive	null	inactive	inactive	null	inactive	inactive	null	null	null	inactive	inactive	inactive	inactive	null	inactive	inactive	inactive	inactive	inactive	null	inactive	null	inactive	inactive	inactive	inactive	null	inactive
1162276	inactive	inactive	inactive	inactive	inactive	null	inactive	inactive	inactive	inactive	inactive	inactive	null	null	null	inactive	inactive	null	inactive	inactive	inactive	null	inactive	inactive	null	inactive	inactive	inactive	null	null	inactive	inactive	inactive	inactive	null	inactive	inactive	inactive	inactive	inactive	null	inactive	null	inactive	inactive	inactive	inactive	null	inactive
1927209	inactive	inactive	inactive	inactive	inactive	null	inactive	null	inactive	inactive	inactive	inactive	null	null	null	active	inactive	null	active	inactive	null	null	inactive	inactive	null	inactive	inactive	null	null	null	inactive	inactive	inactive	inactive	null	inactive	inactive	inactive	inactive	inactive	null	inactive	null	inactive	inactive	active	inactive	null	inactive
623658	inactive	inactive	inactive	inactive	inactive	null	inactive	null	active	inactive	inactive	inactive	null	null	null	inactive	inactive	null	inactive	null	inactive	null	inactive	inactive	null	inactive	inactive	inactive	null	null	inactive	inactive	inactive	active	null	inactive	inactive	inactive	inactive	inactive	null	inactive	null	inactive	inactive	active	inactive	null	inactive
1927215	inactive	inactive	inactive	inactive	inactive	null	inactive	inactive	inactive	inactive	null	inactive	null	null	null	inactive	inactive	null	inactive	inactive	inactive	null	inactive	inactive	null	inactive	inactive	null	null	null	inactive	inactive	inactive	inactive	null	inactive	inactive	inactive	inactive	inactive	null	inactive	null	inactive	inactive	inactive	inactive	null	inactive
596528	inactive	inactive	inactive	inactive	inactive	null	inactive	inactive	inactive	inactive	null	inactive	null	null	null	inactive	inactive	null	inactive	inactive	null	null	inactive	inactive	null	inactive	inactive	inactive	null	null	inactive	inactive	inactive	inactive	null	inactive	inactive	inactive	inactive	inactive	null	inactive	null	inactive	inactive	inactive	inactive	null	inactive
1675825	inactive	inactive	inactive	inactive	inactive	null	inactive	inactive	inactive	inactive	inactive	inactive	null	null	null	inactive	inactive	null	inactive	inactive	inactive	null	inactive	inactive	null	inactive	inactive	inactive	null	null	inactive	inactive	inactive	inactive	null	inactive	inactive	inactive	inactive	inactive	null	inactive	null	inactive	inactive	inactive	inactive	null	inactive
716337	active	inactive	inactive	inactive	inactive	null	active	inactive	inactive	inactive	inactive	inactive	null	null	null	inactive	inactive	null	inactive	inactive	inactive	null	inactive	inactive	null	inactive	inactive	null	null	null	inactive	active	inactive	inactive	null	inactive	inactive	inactive	inactive	inactive	null	inactive	null	inactive	inactive	inactive	inactive	null	inactive
489525	inactive	inactive	inactive	inactive	inactive	active	inactive	null	inactive	inactive	inactive	inactive	inactive	inactive	inactive	inactive	inactive	active	inactive	inactive	inactive	active	inactive	inactive	inactive	inactive	inactive	null	inactive	inactive	inactive	active	inactive	inactive	active	inactive	inactive	inactive	inactive	inactive	active	inactive	inactive	inactive	inactive	null	inactive	inactive	inactive
436277	active	inactive	inactive	inactive	inactive	active	inactive	inactive	inactive	inactive	null	inactive	active	inactive	active	inactive	inactive	active	inactive	inactive	inactive	active	inactive	inactive	inactive	inactive	inactive	null	inactive	inactive	inactive	inactive	inactive	inactive	active	inactive	inactive	inactive	inactive	inactive	active	inactive	inactive	inactive	inactive	active	inactive	active	inactive
436278	active	inactive	inactive	inactive	inactive	null	active	inactive	inactive	active	inactive	inactive	null	null	null	inactive	active	null	active	inactive	inactive	null	active	inactive	null	inactive	inactive	inactive	null	null	active	inactive	inactive	inactive	null	inactive	inactive	inactive	active	inactive	null	inactive	null	inactive	inactive	active	inactive	null	active
1671735	active	inactive	inactive	inactive	inactive	null	inactive	inactive	inactive	active	null	inactive	null	null	null	inactive	inactive	null	active	inactive	inactive	null	inactive	inactive	null	inactive	inactive	null	null	null	inactive	inactive	inactive	inactive	null	inactive	inactive	inactive	inactive	inactive	null	inactive	null	inactive	inactive	inactive	inactive	null	inactive
167995	null	inactive	inactive	null	inactive	inactive	inactive	null	inactive	inactive	null	null	inactive	inactive	active	inactive	inactive	inactive	inactive	null	null	inactive	null	null	inactive	inactive	null	null	inactive	inactive	inactive	active	null	inactive	null	inactive	null	null	null	null	active	null	inactive	inactive	inactive	null	inactive	inactive	null
144959	inactive	inactive	inactive	inactive	inactive	inactive	inactive	null	inactive	inactive	null	inactive	inactive	inactive	inactive	inactive	inactive	inactive	inactive	null	inactive	inactive	inactive	inactive	inactive	inactive	inactive	inactive	inactive	inactive	inactive	inactive	inactive	inactive	null	inactive	inactive	inactive	inactive	inactive	inactive	inactive	active	active	inactive	inactive	inactive	inactive	inactive
317507	active	inactive	active	null	active	active	active	null	inactive	active	null	null	active	inactive	inactive	inactive	inactive	inactive	active	null	null	inactive	null	null	inactive	inactive	null	null	inactive	inactive	inactive	active	null	inactive	null	active	null	null	null	null	inactive	null	active	inactive	inactive	active	active	active	null
1619524	inactive	inactive	inactive	inactive	inactive	null	inactive	inactive	inactive	inactive	inactive	inactive	null	null	null	inactive	inactive	null	inactive	inactive	inactive	null	inactive	inactive	null	inactive	inactive	null	null	null	inactive	inactive	inactive	inactive	null	inactive	inactive	inactive	inactive	inactive	null	inactive	null	inactive	inactive	inactive	inactive	null	inactive
431685	inactive	active	inactive	inactive	inactive	null	inactive	inactive	inactive	inactive	null	inactive	null	null	null	inactive	inactive	inactive	inactive	inactive	inactive	null	inactive	inactive	null	inactive	inactive	inactive	null	null	inactive	inactive	inactive	inactive	null	inactive	inactive	inactive	inactive	inactive	null	inactive	null	inactive	inactive	active	inactive	null	inactive
695878	inactive	inactive	inactive	active	inactive	null	inactive	inactive	inactive	inactive	inactive	inactive	null	null	null	inactive	inactive	null	inactive	inactive	inactive	null	inactive	inactive	null	inactive	inactive	inactive	null	null	inactive	inactive	inactive	inactive	null	inactive	inactive	inactive	inactive	inactive	null	inactive	null	inactive	inactive	inactive	inactive	null	inactive
430664	inactive	inactive	inactive	null	inactive	inactive	inactive	null	inactive	inactive	null	null	inactive	inactive	active	inactive	inactive	inactive	inactive	null	null	inactive	null	null	inactive	inactive	null	null	inactive	inactive	inactive	inactive	null	inactive	inactive	inactive	null	null	null	null	inactive	null	inactive	inactive	inactive	inactive	inactive	inactive	null
363083	inactive	null	inactive	inactive	inactive	inactive	inactive	inactive	inactive	inactive	null	inactive	active	inactive	inactive	inactive	inactive	inactive	inactive	null	inactive	inactive	inactive	inactive	inactive	inactive	active	inactive	inactive	inactive	inactive	inactive	inactive	inactive	null	inactive	inactive	null	inactive	inactive	active	inactive	inactive	inactive	inactive	active	inactive	inactive	inactive
1927245	active	active	inactive	inactive	inactive	null	inactive	null	inactive	inactive	null	inactive	null	null	null	active	active	null	inactive	null	inactive	null	inactive	inactive	null	inactive	active	inactive	null	null	active	inactive	inactive	inactive	null	inactive	inactive	inactive	inactive	active	null	inactive	null	inactive	inactive	active	inactive	null	inactive
363089	inactive	active	inactive	inactive	inactive	null	inactive	null	inactive	inactive	null	inactive	null	null	null	inactive	inactive	null	inactive	inactive	inactive	null	inactive	inactive	null	inactive	active	inactive	null	null	inactive	active	inactive	inactive	null	inactive	inactive	inactive	inactive	inactive	null	inactive	null	inactive	inactive	active	inactive	null	inactive
570962	inactive	inactive	inactive	inactive	inactive	null	inactive	null	active	inactive	inactive	inactive	null	null	null	inactive	inactive	inactive	inactive	inactive	inactive	null	active	inactive	null	inactive	inactive	inactive	null	null	inactive	inactive	inactive	active	null	inactive	inactive	inactive	inactive	inactive	null	inactive	null	inactive	inactive	active	inactive	null	active
1342038	active	inactive	active	inactive	inactive	null	inactive	inactive	inactive	inactive	inactive	inactive	null	null	null	inactive	inactive	null	inactive	inactive	inactive	null	inactive	inactive	null	inactive	inactive	null	null	null	inactive	inactive	inactive	inactive	null	inactive	inactive	inactive	inactive	inactive	null	inactive	null	inactive	inactive	active	inactive	null	inactive
1420377	inactive	inactive	inactive	inactive	inactive	null	inactive	null	inactive	inactive	null	inactive	null	null	null	inactive	inactive	null	inactive	inactive	inactive	null	inactive	inactive	null	inactive	inactive	inactive	null	null	inactive	inactive	inactive	inactive	null	inactive	inactive	inactive	inactive	inactive	null	inactive	null	inactive	inactive	inactive	inactive	null	inactive
698457	inactive	inactive	inactive	inactive	inactive	null	inactive	inactive	inactive	inactive	null	inactive	null	null	null	inactive	inactive	null	inactive	inactive	inactive	null	inactive	inactive	null	inactive	inactive	inactive	null	null	inactive	inactive	inactive	inactive	null	inactive	inactive	inactive	inactive	inactive	null	inactive	null	inactive	inactive	inactive	inactive	null	inactive
617563	inactive	inactive	inactive	active	null	null	inactive	inactive	inactive	inactive	null	inactive	null	null	null	active	inactive	null	inactive	inactive	inactive	null	inactive	inactive	null	inactive	inactive	null	null	null	inactive	inactive	inactive	inactive	null	inactive	null	null	inactive	inactive	null	active	null	inactive	inactive	inactive	active	null	inactive
1614941	inactive	active	inactive	inactive	inactive	null	inactive	null	inactive	inactive	null	inactive	null	null	null	inactive	inactive	null	inactive	inactive	inactive	null	inactive	inactive	null	inactive	inactive	inactive	null	null	inactive	inactive	null	inactive	null	inactive	inactive	inactive	inactive	inactive	null	inactive	null	inactive	inactive	inactive	inactive	null	inactive
1214046	active	active	inactive	inactive	inactive	null	inactive	null	inactive	inactive	inactive	inactive	null	null	null	inactive	inactive	null	active	inactive	inactive	null	inactive	inactive	null	inactive	active	null	null	null	active	inactive	inactive	inactive	null	inactive	inactive	inactive	inactive	inactive	null	inactive	null	inactive	inactive	active	inactive	null	inactive
1624674	inactive	inactive	inactive	inactive	inactive	null	active	inactive	inactive	active	null	inactive	null	null	null	active	inactive	null	active	inactive	null	null	active	inactive	null	inactive	inactive	inactive	null	null	active	null	inactive	inactive	null	inactive	inactive	inactive	inactive	inactive	null	inactive	null	active	inactive	active	inactive	null	active
1572454	inactive	active	inactive	inactive	inactive	null	inactive	null	inactive	inactive	inactive	inactive	null	null	null	inactive	inactive	null	inactive	null	inactive	null	inactive	inactive	null	inactive	inactive	inactive	null	null	inactive	inactive	inactive	inactive	null	inactive	inactive	inactive	inactive	inactive	null	inactive	null	inactive	inactive	inactive	inactive	null	inactive
453228	inactive	inactive	inactive	inactive	inactive	null	inactive	null	inactive	inactive	inactive	inactive	null	null	null	inactive	inactive	null	inactive	inactive	inactive	null	inactive	inactive	null	inactive	active	null	null	null	inactive	inactive	inactive	inactive	null	inactive	inactive	inactive	inactive	inactive	null	inactive	null	inactive	inactive	inactive	inactive	null	inactive
1117804	active	inactive	active	inactive	inactive	null	inactive	null	inactive	inactive	inactive	inactive	null	null	null	inactive	inactive	null	inactive	inactive	inactive	null	inactive	inactive	null	inactive	inactive	null	null	null	inactive	inactive	inactive	inactive	null	inactive	inactive	active	inactive	inactive	null	inactive	null	inactive	inactive	active	inactive	null	inactive
299120	inactive	active	inactive	inactive	inactive	null	inactive	null	inactive	inactive	inactive	inactive	null	null	null	inactive	inactive	null	inactive	inactive	null	null	inactive	inactive	null	inactive	inactive	inactive	null	null	inactive	inactive	inactive	inactive	null	inactive	inactive	inactive	inactive	inactive	null	inactive	null	inactive	inactive	inactive	inactive	null	inactive
1277553	active	inactive	inactive	inactive	inactive	null	inactive	inactive	inactive	inactive	inactive	inactive	null	null	null	inactive	inactive	null	inactive	inactive	inactive	null	inactive	inactive	null	inactive	inactive	inactive	null	null	inactive	inactive	inactive	inactive	null	inactive	inactive	inactive	inactive	inactive	null	inactive	null	inactive	inactive	active	inactive	null	inactive
1352309	inactive	inactive	inactive	inactive	inactive	null	inactive	inactive	inactive	inactive	null	inactive	null	null	null	inactive	inactive	null	inactive	inactive	inactive	null	inactive	inactive	null	inactive	inactive	null	null	null	inactive	inactive	inactive	inactive	null	inactive	null	inactive	inactive	inactive	null	inactive	null	null	inactive	inactive	inactive	null	inactive
12922	inactive	inactive	inactive	inactive	inactive	null	null	null	inactive	active	null	inactive	null	null	null	inactive	inactive	inactive	inactive	inactive	inactive	null	inactive	inactive	null	inactive	inactive	inactive	null	null	inactive	active	inactive	inactive	null	inactive	inactive	inactive	inactive	inactive	null	inactive	null	inactive	inactive	active	inactive	null	inactive
715901	active	inactive	inactive	inactive	inactive	null	inactive	inactive	inactive	inactive	inactive	inactive	null	null	null	inactive	inactive	null	inactive	inactive	inactive	null	inactive	inactive	null	inactive	inactive	inactive	null	null	inactive	active	inactive	inactive	null	inactive	inactive	inactive	inactive	inactive	null	inactive	null	inactive	inactive	inactive	inactive	null	inactive
1926781	active	active	inactive	inactive	inactive	null	active	null	inactive	active	null	inactive	null	null	null	inactive	active	null	active	null	null	null	active	inactive	null	inactive	inactive	inactive	null	null	active	inactive	inactive	inactive	null	inactive	inactive	inactive	null	inactive	null	inactive	null	inactive	inactive	null	inactive	null	active
30847	inactive	inactive	inactive	inactive	inactive	null	inactive	inactive	inactive	inactive	null	inactive	null	null	null	inactive	inactive	null	inactive	null	inactive	null	inactive	inactive	null	inactive	inactive	null	null	null	inactive	inactive	inactive	inactive	null	inactive	inactive	inactive	inactive	inactive	null	inactive	null	inactive	inactive	inactive	inactive	null	inactive
373381	active	active	active	null	inactive	active	active	null	active	active	null	null	active	active	active	active	inactive	active	active	null	null	active	null	null	active	active	null	null	active	inactive	active	active	null	active	active	active	null	null	null	null	active	null	active	active	active	active	active	active	null
50822	inactive	inactive	inactive	inactive	inactive	null	inactive	inactive	inactive	inactive	inactive	inactive	null	null	null	inactive	inactive	null	inactive	inactive	inactive	null	inactive	inactive	null	inactive	inactive	inactive	null	null	inactive	inactive	inactive	inactive	null	inactive	inactive	inactive	inactive	inactive	null	inactive	null	inactive	inactive	inactive	inactive	null	inactive
19081	inactive	active	inactive	null	inactive	inactive	inactive	null	inactive	inactive	null	null	inactive	inactive	inactive	inactive	inactive	inactive	inactive	null	null	inactive	null	null	inactive	active	null	null	inactive	inactive	inactive	inactive	null	inactive	inactive	inactive	null	null	null	null	inactive	null	inactive	inactive	inactive	inactive	inactive	inactive	null
1926793	inactive	inactive	inactive	inactive	inactive	null	inactive	null	inactive	inactive	null	null	null	null	null	inactive	inactive	null	inactive	inactive	inactive	null	inactive	inactive	null	inactive	inactive	null	null	null	inactive	inactive	inactive	inactive	null	inactive	inactive	inactive	inactive	inactive	null	inactive	null	inactive	inactive	inactive	inactive	null	inactive
416907	active	inactive	inactive	inactive	inactive	null	inactive	inactive	inactive	inactive	null	inactive	null	null	null	active	active	inactive	inactive	inactive	inactive	null	inactive	inactive	null	inactive	inactive	inactive	null	null	active	inactive	inactive	inactive	null	inactive	inactive	inactive	active	inactive	null	active	null	inactive	inactive	inactive	active	null	inactive
1626762	inactive	inactive	inactive	inactive	inactive	null	inactive	null	inactive	inactive	inactive	inactive	null	null	null	inactive	inactive	null	inactive	inactive	null	null	inactive	inactive	null	inactive	inactive	inactive	null	null	inactive	inactive	inactive	inactive	null	inactive	null	inactive	inactive	inactive	null	inactive	null	inactive	inactive	active	inactive	null	inactive
1441421	active	inactive	inactive	inactive	inactive	null	inactive	null	inactive	inactive	inactive	inactive	null	null	null	inactive	inactive	null	inactive	inactive	inactive	null	inactive	inactive	null	inactive	inactive	inactive	null	null	inactive	active	inactive	inactive	null	inactive	inactive	inactive	inactive	inactive	null	inactive	null	inactive	inactive	inactive	inactive	null	inactive
1626767	inactive	inactive	inactive	inactive	inactive	null	inactive	inactive	inactive	inactive	null	inactive	null	null	null	active	inactive	null	inactive	inactive	inactive	null	inactive	inactive	null	inactive	inactive	null	null	null	inactive	inactive	inactive	inactive	null	inactive	inactive	inactive	inactive	inactive	null	inactive	null	null	active	inactive	inactive	null	inactive
2021521	active	inactive	inactive	inactive	null	null	inactive	inactive	inactive	active	null	inactive	null	null	null	active	inactive	inactive	inactive	inactive	null	null	active	inactive	null	active	active	null	null	null	inactive	active	active	inactive	null	inactive	inactive	inactive	active	active	null	active	null	null	inactive	inactive	inactive	null	active
1428626	inactive	inactive	inactive	inactive	inactive	null	inactive	inactive	inactive	inactive	inactive	inactive	null	null	null	inactive	inactive	null	inactive	inactive	inactive	null	inactive	inactive	null	inactive	inactive	inactive	null	null	inactive	inactive	inactive	inactive	null	inactive	inactive	inactive	inactive	inactive	null	inactive	null	inactive	inactive	inactive	inactive	null	inactive
165012	inactive	inactive	inactive	inactive	inactive	inactive	inactive	null	inactive	inactive	null	inactive	inactive	inactive	inactive	inactive	inactive	inactive	inactive	inactive	inactive	inactive	inactive	inactive	inactive	inactive	inactive	inactive	inactive	inactive	inactive	null	inactive	inactive	null	inactive	inactive	inactive	inactive	inactive	active	inactive	inactive	inactive	inactive	inactive	inactive	inactive	inactive
1117844	inactive	inactive	inactive	inactive	inactive	null	inactive	inactive	inactive	inactive	inactive	inactive	null	null	null	inactive	inactive	inactive	inactive	inactive	inactive	null	inactive	inactive	null	inactive	inactive	inactive	null	null	inactive	inactive	inactive	inactive	null	inactive	inactive	inactive	inactive	inactive	null	inactive	null	inactive	inactive	inactive	inactive	null	inactive
701078	inactive	inactive	inactive	inactive	inactive	null	inactive	null	inactive	inactive	inactive	inactive	null	null	null	inactive	inactive	null	inactive	inactive	inactive	null	inactive	inactive	null	inactive	inactive	inactive	null	null	inactive	inactive	inactive	inactive	null	inactive	inactive	inactive	inactive	inactive	null	inactive	null	inactive	inactive	inactive	inactive	null	inactive
490644	inactive	inactive	inactive	inactive	inactive	null	inactive	inactive	inactive	inactive	inactive	inactive	null	null	null	active	inactive	null	inactive	inactive	inactive	null	inactive	inactive	null	inactive	inactive	inactive	null	null	inactive	inactive	inactive	inactive	null	inactive	inactive	inactive	inactive	inactive	null	inactive	null	inactive	inactive	inactive	inactive	null	inactive
699032	inactive	inactive	inactive	inactive	inactive	null	inactive	null	inactive	inactive	inactive	inactive	null	null	null	inactive	inactive	null	inactive	null	inactive	null	null	inactive	null	inactive	inactive	null	null	null	inactive	inactive	inactive	inactive	null	inactive	inactive	inactive	inactive	inactive	null	inactive	null	inactive	inactive	inactive	inactive	null	active
597145	inactive	inactive	inactive	inactive	inactive	null	inactive	inactive	inactive	active	inactive	inactive	null	null	null	active	inactive	null	inactive	inactive	inactive	null	active	inactive	null	inactive	active	inactive	null	null	inactive	active	inactive	inactive	null	active	null	inactive	inactive	active	null	active	null	inactive	inactive	active	inactive	null	active
1926809	inactive	inactive	inactive	inactive	inactive	null	inactive	inactive	inactive	inactive	null	inactive	null	null	null	inactive	inactive	null	inactive	inactive	inactive	null	inactive	inactive	null	inactive	inactive	null	null	null	inactive	inactive	inactive	inactive	null	inactive	inactive	inactive	inactive	inactive	null	inactive	null	inactive	inactive	inactive	inactive	null	inactive
691867	inactive	inactive	inactive	inactive	inactive	null	inactive	inactive	inactive	inactive	inactive	inactive	null	null	null	inactive	inactive	null	inactive	inactive	inactive	null	inactive	inactive	null	inactive	active	inactive	null	null	inactive	inactive	active	inactive	null	inactive	inactive	inactive	inactive	inactive	null	inactive	null	inactive	inactive	inactive	inactive	null	inactive
1926813	inactive	inactive	inactive	inactive	inactive	null	inactive	null	inactive	inactive	inactive	inactive	null	null	null	inactive	inactive	inactive	inactive	inactive	inactive	null	inactive	inactive	null	inactive	inactive	inactive	null	null	inactive	inactive	inactive	inactive	null	inactive	inactive	inactive	inactive	inactive	null	inactive	null	inactive	inactive	inactive	inactive	null	inactive
62111	active	inactive	inactive	inactive	inactive	null	inactive	null	inactive	inactive	inactive	inactive	null	null	null	inactive	active	null	inactive	inactive	inactive	null	inactive	inactive	null	null	active	inactive	null	null	active	null	inactive	inactive	null	inactive	inactive	inactive	inactive	active	null	null	null	inactive	inactive	inactive	inactive	null	inactive
602271	active	inactive	inactive	inactive	inactive	null	inactive	inactive	inactive	inactive	inactive	inactive	null	null	null	inactive	inactive	null	inactive	inactive	inactive	null	inactive	inactive	null	inactive	inactive	inactive	null	null	inactive	inactive	inactive	inactive	inactive	inactive	inactive	inactive	active	inactive	null	inactive	null	inactive	inactive	inactive	inactive	null	inactive
603809	inactive	active	inactive	inactive	inactive	null	inactive	null	inactive	inactive	inactive	inactive	null	null	null	inactive	inactive	null	inactive	inactive	inactive	null	inactive	inactive	null	inactive	inactive	null	null	null	inactive	inactive	active	inactive	null	inactive	inactive	inactive	inactive	inactive	null	inactive	null	inactive	inactive	inactive	inactive	null	inactive
1276066	null	null	inactive	inactive	inactive	null	inactive	null	inactive	active	inactive	inactive	null	null	null	active	inactive	null	inactive	inactive	inactive	null	inactive	inactive	null	active	inactive	null	null	null	inactive	inactive	null	inactive	null	inactive	null	inactive	inactive	inactive	null	null	null	inactive	inactive	null	inactive	null	inactive
424611	active	inactive	inactive	inactive	inactive	null	active	null	inactive	inactive	inactive	null	null	null	null	inactive	inactive	inactive	inactive	inactive	inactive	null	inactive	inactive	null	inactive	inactive	null	null	null	inactive	active	inactive	inactive	null	inactive	inactive	inactive	active	inactive	null	active	null	inactive	inactive	active	inactive	null	inactive
456867	inactive	active	inactive	inactive	inactive	null	active	inactive	inactive	inactive	inactive	inactive	null	null	null	inactive	inactive	null	inactive	inactive	inactive	null	inactive	inactive	null	inactive	inactive	inactive	null	null	inactive	active	inactive	inactive	null	inactive	inactive	inactive	inactive	inactive	null	inactive	null	inactive	inactive	inactive	inactive	null	inactive
426660	active	inactive	inactive	inactive	inactive	null	inactive	inactive	inactive	inactive	inactive	inactive	null	null	null	inactive	inactive	inactive	inactive	inactive	inactive	null	inactive	inactive	null	inactive	inactive	inactive	null	null	inactive	inactive	inactive	inactive	null	inactive	inactive	inactive	inactive	inactive	null	inactive	null	inactive	inactive	inactive	inactive	null	inactive
1926815	inactive	inactive	inactive	inactive	inactive	null	inactive	null	inactive	inactive	inactive	inactive	null	null	null	inactive	inactive	inactive	inactive	inactive	null	null	inactive	inactive	null	inactive	inactive	inactive	null	null	inactive	inactive	inactive	inactive	inactive	inactive	inactive	inactive	inactive	inactive	null	inactive	null	inactive	inactive	inactive	inactive	null	inactive
88232	inactive	active	inactive	inactive	inactive	inactive	inactive	inactive	inactive	inactive	inactive	inactive	inactive	inactive	inactive	inactive	inactive	inactive	inactive	inactive	inactive	inactive	inactive	inactive	inactive	inactive	inactive	null	inactive	inactive	inactive	inactive	inactive	inactive	inactive	inactive	inactive	inactive	inactive	inactive	inactive	inactive	inactive	inactive	inactive	inactive	inactive	inactive	inactive
559790	active	inactive	inactive	active	inactive	null	active	null	inactive	inactive	inactive	null	null	null	null	active	active	null	inactive	null	null	null	inactive	inactive	null	active	inactive	inactive	null	null	inactive	active	inactive	inactive	null	inactive	active	inactive	inactive	inactive	null	active	null	inactive	inactive	active	inactive	null	inactive
1926832	active	active	inactive	inactive	inactive	null	inactive	null	inactive	inactive	inactive	inactive	null	null	null	inactive	inactive	null	inactive	inactive	inactive	null	inactive	inactive	null	inactive	inactive	inactive	null	null	active	inactive	inactive	inactive	null	inactive	inactive	inactive	null	inactive	null	inactive	null	inactive	inactive	inactive	inactive	null	inactive
328891	inactive	inactive	inactive	inactive	inactive	null	inactive	inactive	inactive	inactive	null	inactive	null	null	null	inactive	inactive	null	inactive	null	inactive	null	inactive	inactive	null	inactive	inactive	null	null	null	inactive	inactive	inactive	inactive	null	inactive	inactive	inactive	inactive	inactive	null	inactive	null	inactive	inactive	inactive	inactive	null	inactive
630975	inactive	inactive	inactive	inactive	inactive	null	inactive	inactive	inactive	active	null	inactive	null	null	null	active	inactive	null	inactive	null	inactive	null	inactive	inactive	null	inactive	inactive	null	null	null	inactive	inactive	inactive	inactive	null	inactive	inactive	inactive	inactive	inactive	null	inactive	null	null	inactive	active	inactive	null	inactive
486594	inactive	inactive	inactive	inactive	inactive	null	inactive	inactive	inactive	inactive	inactive	inactive	null	null	null	inactive	inactive	null	inactive	inactive	inactive	null	inactive	inactive	null	inactive	inactive	inactive	null	null	inactive	inactive	inactive	inactive	null	inactive	inactive	inactive	inactive	inactive	null	inactive	null	inactive	inactive	inactive	inactive	null	inactive
1377987	active	inactive	inactive	inactive	inactive	null	inactive	inactive	inactive	inactive	null	inactive	null	null	null	inactive	inactive	inactive	inactive	null	inactive	null	inactive	inactive	null	inactive	active	null	null	null	inactive	inactive	active	inactive	null	inactive	inactive	inactive	inactive	inactive	null	inactive	null	inactive	inactive	active	inactive	null	inactive
1344709	inactive	inactive	inactive	inactive	inactive	null	inactive	null	inactive	inactive	null	inactive	null	null	null	inactive	inactive	null	inactive	null	inactive	null	inactive	inactive	null	inactive	inactive	null	null	null	inactive	active	inactive	inactive	null	inactive	inactive	inactive	inactive	inactive	null	inactive	null	null	inactive	active	active	null	inactive
573133	inactive	inactive	inactive	inactive	null	null	inactive	inactive	inactive	inactive	null	inactive	null	null	null	inactive	inactive	null	inactive	inactive	inactive	null	inactive	inactive	null	inactive	inactive	null	null	null	inactive	inactive	inactive	inactive	null	inactive	inactive	inactive	inactive	inactive	null	inactive	null	inactive	inactive	active	inactive	null	inactive
1377998	inactive	inactive	inactive	inactive	inactive	null	inactive	active	inactive	active	inactive	inactive	null	null	null	inactive	inactive	null	inactive	inactive	inactive	null	active	inactive	null	inactive	active	inactive	null	null	inactive	active	inactive	inactive	null	inactive	inactive	inactive	inactive	inactive	null	active	null	active	inactive	active	inactive	null	active
1038036	inactive	inactive	inactive	inactive	inactive	null	inactive	null	inactive	inactive	inactive	inactive	null	null	null	inactive	inactive	null	inactive	inactive	inactive	null	inactive	inactive	null	inactive	null	inactive	null	null	inactive	inactive	inactive	inactive	null	inactive	inactive	inactive	null	inactive	null	inactive	null	inactive	inactive	inactive	inactive	null	inactive
497877	inactive	inactive	inactive	inactive	inactive	null	inactive	inactive	inactive	inactive	inactive	inactive	null	null	null	inactive	inactive	null	inactive	null	null	null	inactive	inactive	null	inactive	inactive	inactive	null	null	inactive	inactive	inactive	inactive	null	inactive	inactive	inactive	inactive	inactive	null	inactive	null	inactive	inactive	inactive	inactive	null	inactive
1677014	inactive	inactive	inactive	inactive	inactive	null	inactive	inactive	inactive	inactive	null	inactive	null	null	null	inactive	inactive	null	inactive	inactive	inactive	null	inactive	inactive	null	inactive	inactive	null	null	null	inactive	inactive	inactive	inactive	null	inactive	inactive	inactive	inactive	inactive	null	inactive	null	inactive	inactive	inactive	inactive	null	inactive
562391	inactive	inactive	inactive	inactive	inactive	null	inactive	null	inactive	inactive	inactive	inactive	null	null	null	inactive	inactive	inactive	inactive	inactive	null	null	inactive	inactive	null	inactive	active	null	null	null	inactive	inactive	inactive	inactive	null	inactive	inactive	inactive	inactive	inactive	null	inactive	null	inactive	inactive	inactive	inactive	null	inactive
88797	null	inactive	inactive	inactive	inactive	inactive	inactive	inactive	inactive	inactive	null	inactive	inactive	inactive	inactive	inactive	inactive	inactive	inactive	inactive	inactive	inactive	inactive	inactive	inactive	inactive	inactive	null	inactive	inactive	inactive	inactive	inactive	inactive	inactive	inactive	inactive	inactive	inactive	inactive	active	inactive	inactive	inactive	inactive	inactive	inactive	inactive	inactive
692957	inactive	inactive	inactive	inactive	null	null	inactive	inactive	inactive	inactive	inactive	inactive	null	null	null	active	inactive	null	inactive	inactive	inactive	null	inactive	inactive	null	inactive	inactive	null	null	null	inactive	inactive	inactive	inactive	null	inactive	inactive	inactive	inactive	inactive	null	inactive	null	active	inactive	inactive	inactive	null	inactive
692959	active	inactive	inactive	inactive	inactive	null	inactive	inactive	inactive	inactive	inactive	inactive	null	null	null	inactive	inactive	null	inactive	inactive	inactive	null	inactive	inactive	null	inactive	active	inactive	null	null	active	inactive	inactive	inactive	null	inactive	inactive	inactive	active	inactive	null	inactive	null	inactive	inactive	active	inactive	null	inactive
1060577	inactive	active	inactive	inactive	inactive	null	inactive	null	inactive	inactive	null	inactive	null	null	null	inactive	inactive	null	inactive	null	null	null	inactive	inactive	null	inactive	null	null	null	null	inactive	inactive	inactive	inactive	null	inactive	inactive	inactive	inactive	inactive	null	inactive	null	inactive	inactive	inactive	inactive	null	inactive
693474	inactive	inactive	inactive	inactive	inactive	null	active	inactive	inactive	active	inactive	inactive	null	null	null	inactive	inactive	null	inactive	inactive	inactive	null	inactive	inactive	null	inactive	inactive	inactive	null	null	inactive	inactive	inactive	inactive	null	inactive	inactive	inactive	inactive	inactive	null	inactive	null	inactive	inactive	active	inactive	null	inactive
1790692	inactive	inactive	inactive	inactive	inactive	null	inactive	inactive	inactive	inactive	null	inactive	null	null	null	inactive	inactive	null	inactive	inactive	inactive	null	inactive	inactive	null	inactive	inactive	inactive	null	null	inactive	inactive	inactive	inactive	null	inactive	inactive	inactive	inactive	inactive	null	inactive	null	null	inactive	inactive	inactive	null	inactive
1671912	inactive	inactive	inactive	inactive	inactive	null	inactive	inactive	inactive	inactive	inactive	inactive	null	null	null	inactive	inactive	null	inactive	inactive	inactive	null	inactive	inactive	null	inactive	active	null	null	null	inactive	inactive	inactive	inactive	null	inactive	inactive	null	inactive	inactive	null	inactive	null	inactive	inactive	inactive	inactive	null	inactive
1525993	inactive	inactive	inactive	inactive	inactive	null	inactive	inactive	inactive	inactive	inactive	inactive	null	null	null	inactive	inactive	null	inactive	null	inactive	null	inactive	inactive	null	inactive	inactive	inactive	null	null	inactive	inactive	inactive	inactive	null	inactive	inactive	inactive	inactive	inactive	null	inactive	null	inactive	inactive	inactive	inactive	null	inactive
716009	inactive	inactive	inactive	inactive	inactive	null	inactive	inactive	inactive	inactive	inactive	inactive	null	null	null	inactive	inactive	null	inactive	inactive	inactive	null	inactive	inactive	null	inactive	active	null	null	null	inactive	active	active	inactive	null	inactive	inactive	inactive	inactive	inactive	null	inactive	null	inactive	inactive	inactive	inactive	null	inactive
2197739	inactive	active	inactive	inactive	inactive	null	inactive	inactive	inactive	inactive	inactive	inactive	null	null	null	inactive	inactive	inactive	inactive	inactive	inactive	null	inactive	inactive	null	inactive	inactive	inactive	null	null	inactive	inactive	inactive	inactive	null	inactive	inactive	inactive	inactive	inactive	null	inactive	null	inactive	inactive	inactive	inactive	null	inactive
1378029	inactive	inactive	inactive	inactive	null	null	inactive	inactive	inactive	inactive	inactive	inactive	null	null	null	inactive	inactive	null	inactive	inactive	inactive	null	inactive	inactive	null	inactive	inactive	null	null	null	inactive	inactive	inactive	inactive	null	inactive	inactive	active	inactive	inactive	null	inactive	null	inactive	inactive	inactive	inactive	null	inactive
579824	inactive	inactive	inactive	inactive	inactive	null	inactive	inactive	inactive	inactive	inactive	inactive	null	null	null	inactive	inactive	null	inactive	inactive	inactive	null	inactive	inactive	null	inactive	inactive	inactive	null	null	inactive	inactive	inactive	inactive	null	inactive	inactive	inactive	inactive	inactive	null	inactive	null	inactive	inactive	inactive	inactive	null	inactive
1763569	inactive	inactive	inactive	inactive	inactive	null	inactive	inactive	inactive	inactive	null	inactive	null	null	null	inactive	inactive	inactive	inactive	null	inactive	null	inactive	inactive	null	inactive	inactive	null	null	null	inactive	inactive	inactive	inactive	null	inactive	inactive	inactive	inactive	inactive	null	inactive	null	inactive	inactive	inactive	inactive	null	inactive
494834	null	inactive	inactive	inactive	inactive	active	active	null	inactive	active	inactive	inactive	inactive	inactive	active	inactive	inactive	inactive	inactive	null	inactive	inactive	active	inactive	inactive	inactive	active	inactive	inactive	inactive	active	active	inactive	inactive	active	inactive	active	inactive	inactive	inactive	active	inactive	inactive	inactive	inactive	active	inactive	active	active
2116850	inactive	inactive	inactive	inactive	inactive	null	active	inactive	inactive	inactive	null	inactive	null	null	null	inactive	inactive	null	inactive	inactive	inactive	null	inactive	inactive	null	inactive	inactive	inactive	null	null	inactive	inactive	inactive	inactive	null	inactive	inactive	inactive	null	inactive	null	inactive	null	inactive	inactive	inactive	inactive	null	inactive
367860	inactive	inactive	inactive	inactive	inactive	inactive	inactive	null	inactive	inactive	null	inactive	inactive	inactive	inactive	inactive	inactive	inactive	inactive	inactive	null	inactive	inactive	inactive	inactive	inactive	inactive	inactive	inactive	inactive	inactive	inactive	inactive	inactive	inactive	inactive	inactive	inactive	inactive	inactive	inactive	inactive	inactive	inactive	inactive	inactive	inactive	inactive	inactive
1763572	inactive	inactive	inactive	inactive	inactive	null	inactive	null	inactive	inactive	null	inactive	null	null	null	active	inactive	null	inactive	inactive	inactive	null	inactive	inactive	null	inactive	inactive	null	null	null	inactive	inactive	inactive	inactive	null	inactive	active	inactive	inactive	inactive	null	inactive	null	inactive	inactive	inactive	inactive	null	inactive
1677558	inactive	inactive	inactive	inactive	inactive	null	inactive	null	inactive	inactive	null	inactive	null	null	null	inactive	inactive	null	inactive	inactive	inactive	null	inactive	inactive	null	inactive	inactive	null	null	null	inactive	inactive	inactive	inactive	null	inactive	inactive	inactive	inactive	inactive	null	inactive	null	inactive	inactive	inactive	inactive	null	inactive
361203	inactive	inactive	inactive	inactive	inactive	null	null	null	inactive	inactive	null	null	null	null	null	inactive	inactive	null	inactive	null	null	null	inactive	null	null	inactive	inactive	null	null	null	inactive	inactive	inactive	inactive	null	null	null	inactive	inactive	inactive	null	null	null	null	inactive	inactive	inactive	null	inactive
13048	inactive	inactive	inactive	inactive	null	active	null	inactive	inactive	active	null	inactive	active	inactive	active	active	inactive	active	inactive	inactive	inactive	inactive	active	inactive	active	active	inactive	null	active	inactive	inactive	active	inactive	inactive	active	inactive	inactive	inactive	inactive	active	active	inactive	inactive	inactive	inactive	active	inactive	active	active
426232	active	inactive	inactive	inactive	inactive	null	inactive	inactive	inactive	inactive	inactive	inactive	null	null	null	inactive	inactive	null	inactive	inactive	inactive	null	inactive	inactive	null	inactive	inactive	inactive	null	null	active	active	inactive	inactive	null	inactive	inactive	inactive	inactive	inactive	null	inactive	null	inactive	inactive	active	inactive	null	inactive
250	inactive	null	inactive	null	inactive	inactive	inactive	null	inactive	inactive	null	null	inactive	inactive	inactive	inactive	inactive	inactive	inactive	null	null	inactive	null	null	inactive	active	null	null	inactive	inactive	inactive	inactive	null	inactive	inactive	inactive	null	null	null	null	inactive	null	inactive	inactive	inactive	inactive	inactive	inactive	null
1673970	inactive	inactive	inactive	inactive	inactive	null	active	inactive	inactive	inactive	inactive	inactive	null	null	null	inactive	inactive	inactive	inactive	inactive	inactive	null	inactive	inactive	null	inactive	inactive	null	null	null	inactive	active	inactive	inactive	null	inactive	inactive	active	inactive	inactive	null	inactive	null	inactive	inactive	inactive	inactive	null	inactive
625907	inactive	inactive	inactive	inactive	inactive	null	inactive	null	inactive	inactive	null	inactive	null	null	null	inactive	inactive	null	inactive	inactive	null	null	inactive	inactive	null	inactive	inactive	null	null	null	inactive	inactive	inactive	inactive	null	inactive	inactive	inactive	inactive	inactive	null	inactive	null	inactive	inactive	inactive	inactive	null	inactive
1763574	inactive	inactive	inactive	inactive	inactive	null	inactive	inactive	inactive	inactive	inactive	inactive	null	null	null	inactive	inactive	null	inactive	inactive	inactive	null	inactive	inactive	null	inactive	inactive	inactive	null	null	inactive	inactive	inactive	inactive	null	inactive	inactive	inactive	inactive	inactive	null	inactive	null	inactive	inactive	inactive	inactive	null	inactive
276734	inactive	inactive	inactive	inactive	inactive	active	inactive	null	inactive	inactive	inactive	inactive	inactive	inactive	active	inactive	inactive	inactive	inactive	inactive	inactive	inactive	inactive	inactive	inactive	inactive	inactive	inactive	inactive	inactive	inactive	inactive	inactive	inactive	active	inactive	inactive	inactive	inactive	inactive	active	inactive	inactive	inactive	inactive	active	inactive	inactive	inactive
1763584	inactive	inactive	active	active	inactive	null	inactive	null	inactive	inactive	null	null	null	null	null	inactive	inactive	null	inactive	inactive	inactive	null	inactive	inactive	null	inactive	active	null	null	null	inactive	active	inactive	inactive	null	inactive	inactive	inactive	null	active	null	inactive	null	null	inactive	active	inactive	null	inactive
1383172	inactive	active	inactive	inactive	inactive	null	inactive	inactive	inactive	inactive	inactive	inactive	null	null	null	inactive	inactive	null	inactive	null	inactive	null	inactive	inactive	null	inactive	inactive	inactive	null	null	inactive	inactive	inactive	inactive	null	inactive	inactive	inactive	inactive	inactive	null	inactive	null	inactive	inactive	inactive	inactive	null	inactive
1380102	inactive	inactive	inactive	inactive	inactive	null	inactive	inactive	inactive	inactive	null	inactive	null	null	null	inactive	inactive	inactive	inactive	inactive	inactive	null	inactive	inactive	null	inactive	inactive	inactive	null	null	inactive	inactive	inactive	inactive	null	inactive	inactive	inactive	inactive	inactive	null	inactive	null	inactive	inactive	inactive	inactive	null	inactive
1348359	active	active	inactive	inactive	inactive	null	inactive	inactive	inactive	active	null	inactive	null	null	null	active	inactive	null	active	inactive	inactive	null	active	inactive	null	inactive	active	inactive	null	null	active	active	inactive	inactive	null	inactive	inactive	inactive	null	inactive	null	active	null	inactive	inactive	inactive	inactive	null	active
1412359	active	inactive	inactive	inactive	inactive	null	inactive	inactive	inactive	inactive	null	inactive	null	null	null	inactive	inactive	null	inactive	inactive	inactive	null	inactive	inactive	null	inactive	inactive	inactive	null	null	inactive	inactive	inactive	inactive	null	inactive	inactive	inactive	inactive	active	null	inactive	null	inactive	inactive	inactive	inactive	null	inactive
1449226	inactive	inactive	inactive	inactive	inactive	null	inactive	null	inactive	inactive	null	inactive	null	null	null	inactive	inactive	null	inactive	inactive	inactive	null	inactive	inactive	null	inactive	inactive	null	null	null	inactive	inactive	inactive	inactive	null	inactive	inactive	inactive	inactive	inactive	null	inactive	null	inactive	null	inactive	inactive	null	inactive
441100	inactive	inactive	inactive	inactive	inactive	null	inactive	null	inactive	inactive	null	null	null	null	null	inactive	inactive	null	inactive	null	null	null	inactive	inactive	null	inactive	inactive	null	null	null	inactive	inactive	inactive	inactive	null	inactive	inactive	inactive	inactive	inactive	null	null	null	null	inactive	inactive	inactive	null	inactive
1926925	inactive	inactive	inactive	inactive	inactive	null	inactive	inactive	inactive	inactive	null	inactive	null	null	null	inactive	inactive	null	inactive	null	inactive	null	inactive	inactive	null	inactive	inactive	inactive	null	null	inactive	inactive	inactive	inactive	null	inactive	inactive	inactive	inactive	inactive	null	inactive	null	inactive	inactive	inactive	inactive	null	inactive
273	inactive	inactive	inactive	null	inactive	inactive	inactive	null	inactive	inactive	null	null	inactive	inactive	inactive	inactive	inactive	inactive	inactive	null	null	inactive	null	null	inactive	active	null	null	inactive	inactive	inactive	inactive	null	inactive	inactive	inactive	null	null	null	null	inactive	null	inactive	inactive	inactive	inactive	inactive	inactive	null
83217	inactive	inactive	inactive	inactive	inactive	null	inactive	null	inactive	inactive	null	inactive	null	null	null	inactive	inactive	null	inactive	null	inactive	null	inactive	inactive	null	inactive	inactive	inactive	null	null	inactive	inactive	inactive	inactive	null	inactive	inactive	inactive	inactive	inactive	null	inactive	null	null	inactive	inactive	inactive	null	inactive
1926932	inactive	inactive	inactive	inactive	inactive	null	inactive	inactive	inactive	inactive	null	inactive	null	null	null	active	inactive	null	inactive	inactive	inactive	null	inactive	inactive	null	active	active	null	null	null	inactive	null	inactive	inactive	null	inactive	inactive	inactive	inactive	inactive	null	inactive	null	inactive	inactive	active	inactive	null	inactive
1926934	active	inactive	inactive	inactive	inactive	null	active	null	active	active	inactive	inactive	null	null	null	active	inactive	null	active	inactive	inactive	null	inactive	inactive	null	inactive	inactive	null	null	null	active	inactive	inactive	active	null	inactive	inactive	inactive	active	inactive	null	inactive	null	inactive	inactive	active	inactive	null	inactive
1102616	inactive	inactive	inactive	inactive	inactive	active	inactive	null	inactive	active	inactive	inactive	active	inactive	active	inactive	inactive	inactive	inactive	inactive	null	inactive	inactive	inactive	active	inactive	inactive	inactive	active	inactive	inactive	active	inactive	inactive	active	inactive	inactive	inactive	inactive	inactive	active	inactive	active	inactive	inactive	active	inactive	active	inactive
1448219	inactive	inactive	inactive	inactive	inactive	null	inactive	null	inactive	inactive	inactive	inactive	null	null	null	inactive	inactive	null	inactive	inactive	inactive	null	inactive	inactive	null	inactive	inactive	inactive	null	null	inactive	inactive	inactive	inactive	null	inactive	inactive	inactive	inactive	inactive	null	inactive	null	inactive	inactive	inactive	inactive	null	inactive
511261	inactive	inactive	inactive	inactive	inactive	null	inactive	inactive	inactive	inactive	null	inactive	null	null	null	inactive	inactive	null	inactive	inactive	inactive	null	inactive	inactive	null	inactive	inactive	null	null	null	inactive	inactive	inactive	inactive	null	inactive	active	inactive	inactive	inactive	null	inactive	null	inactive	inactive	inactive	inactive	null	inactive
1279264	inactive	inactive	null	inactive	inactive	null	inactive	null	inactive	inactive	null	inactive	null	null	null	inactive	inactive	inactive	inactive	inactive	null	null	inactive	inactive	null	inactive	inactive	null	null	null	inactive	inactive	inactive	inactive	null	inactive	inactive	inactive	inactive	inactive	null	active	null	inactive	inactive	inactive	inactive	null	inactive
508707	inactive	active	inactive	inactive	inactive	inactive	inactive	null	inactive	inactive	inactive	inactive	inactive	inactive	inactive	inactive	inactive	inactive	inactive	inactive	inactive	inactive	inactive	inactive	inactive	inactive	active	inactive	inactive	active	inactive	inactive	inactive	inactive	inactive	inactive	inactive	inactive	inactive	inactive	inactive	inactive	inactive	inactive	inactive	inactive	inactive	inactive	inactive
41764	inactive	active	inactive	inactive	inactive	inactive	inactive	inactive	inactive	inactive	null	inactive	inactive	inactive	inactive	inactive	inactive	inactive	active	null	inactive	active	inactive	inactive	inactive	inactive	inactive	null	inactive	active	inactive	inactive	inactive	inactive	inactive	inactive	inactive	inactive	inactive	inactive	inactive	inactive	inactive	inactive	inactive	inactive	inactive	inactive	inactive
692515	inactive	inactive	inactive	inactive	inactive	null	inactive	null	inactive	inactive	null	null	null	null	null	inactive	inactive	null	inactive	null	inactive	null	active	inactive	null	inactive	inactive	inactive	null	null	inactive	inactive	inactive	inactive	null	inactive	inactive	active	inactive	inactive	null	inactive	null	null	inactive	inactive	active	null	active
1844006	inactive	inactive	inactive	inactive	inactive	null	inactive	null	inactive	inactive	null	inactive	null	null	null	inactive	inactive	null	inactive	null	inactive	null	active	inactive	null	inactive	inactive	inactive	null	null	inactive	inactive	inactive	inactive	null	active	inactive	inactive	inactive	inactive	null	inactive	null	null	inactive	inactive	inactive	null	inactive
33576	active	null	inactive	inactive	inactive	active	inactive	inactive	inactive	inactive	inactive	inactive	active	inactive	inactive	inactive	inactive	active	inactive	inactive	inactive	inactive	inactive	inactive	inactive	inactive	inactive	null	inactive	active	inactive	inactive	inactive	inactive	active	inactive	inactive	inactive	inactive	inactive	active	inactive	inactive	inactive	inactive	inactive	inactive	inactive	inactive
582954	inactive	inactive	inactive	inactive	inactive	null	inactive	null	inactive	inactive	inactive	inactive	null	null	null	inactive	inactive	inactive	inactive	inactive	null	null	inactive	inactive	null	inactive	inactive	null	null	null	inactive	inactive	inactive	inactive	null	inactive	inactive	inactive	inactive	inactive	null	inactive	null	active	inactive	inactive	inactive	null	inactive
1281325	inactive	inactive	inactive	inactive	inactive	null	inactive	inactive	inactive	inactive	inactive	inactive	null	null	null	inactive	inactive	null	inactive	inactive	inactive	null	inactive	inactive	null	inactive	inactive	inactive	null	null	inactive	active	inactive	inactive	null	inactive	inactive	inactive	inactive	inactive	null	inactive	null	inactive	inactive	active	inactive	null	null
1926959	inactive	inactive	inactive	inactive	inactive	null	inactive	null	inactive	inactive	inactive	inactive	null	null	null	inactive	inactive	null	inactive	inactive	null	null	inactive	inactive	null	inactive	inactive	inactive	null	null	inactive	inactive	null	inactive	null	inactive	active	inactive	inactive	inactive	null	inactive	null	null	inactive	inactive	inactive	null	inactive
540975	inactive	inactive	null	inactive	inactive	null	inactive	null	inactive	inactive	inactive	inactive	null	null	null	inactive	inactive	null	inactive	inactive	inactive	null	inactive	inactive	null	inactive	inactive	null	null	null	inactive	inactive	inactive	inactive	null	inactive	inactive	inactive	inactive	inactive	null	inactive	null	inactive	inactive	inactive	inactive	null	inactive
2032433	active	inactive	inactive	inactive	inactive	null	active	null	inactive	inactive	inactive	inactive	null	null	null	inactive	inactive	null	active	inactive	inactive	null	inactive	inactive	null	inactive	active	null	null	null	active	active	inactive	inactive	null	inactive	active	inactive	inactive	inactive	null	inactive	null	null	inactive	active	inactive	null	active
1519923	inactive	inactive	inactive	inactive	inactive	null	null	null	inactive	inactive	inactive	inactive	null	null	null	active	inactive	inactive	inactive	inactive	inactive	null	active	inactive	null	inactive	inactive	inactive	null	null	inactive	inactive	inactive	inactive	null	inactive	inactive	inactive	inactive	inactive	null	inactive	null	inactive	inactive	inactive	inactive	null	active
442167	inactive	inactive	inactive	inactive	inactive	null	inactive	null	inactive	inactive	null	inactive	null	null	null	inactive	inactive	null	inactive	null	null	null	inactive	inactive	null	inactive	inactive	inactive	null	null	inactive	active	inactive	inactive	null	inactive	inactive	inactive	inactive	inactive	null	inactive	null	inactive	inactive	inactive	inactive	null	inactive
2199352	inactive	inactive	inactive	inactive	inactive	null	inactive	null	inactive	inactive	inactive	inactive	null	null	null	inactive	inactive	null	inactive	inactive	null	null	inactive	inactive	null	inactive	inactive	inactive	null	null	inactive	inactive	inactive	inactive	null	inactive	inactive	inactive	inactive	inactive	null	inactive	null	inactive	inactive	inactive	inactive	null	inactive
1450297	inactive	inactive	null	inactive	inactive	null	inactive	inactive	inactive	inactive	inactive	inactive	null	null	null	inactive	inactive	null	inactive	inactive	inactive	null	inactive	inactive	null	inactive	inactive	null	null	null	inactive	null	inactive	inactive	null	inactive	inactive	inactive	inactive	inactive	null	inactive	null	inactive	inactive	inactive	inactive	null	inactive
2199353	inactive	inactive	inactive	inactive	inactive	null	inactive	inactive	inactive	inactive	null	inactive	null	null	null	inactive	inactive	null	inactive	inactive	inactive	null	inactive	inactive	null	inactive	inactive	inactive	null	null	inactive	inactive	inactive	inactive	null	inactive	inactive	inactive	inactive	inactive	null	inactive	null	inactive	inactive	inactive	inactive	null	inactive
2199356	inactive	active	inactive	inactive	inactive	null	inactive	inactive	inactive	inactive	null	inactive	null	null	null	inactive	inactive	null	null	inactive	inactive	null	inactive	inactive	null	inactive	inactive	inactive	null	null	null	inactive	inactive	inactive	null	inactive	inactive	inactive	inactive	inactive	null	inactive	null	inactive	inactive	inactive	inactive	null	inactive
2199357	active	inactive	null	inactive	inactive	null	active	inactive	inactive	inactive	inactive	inactive	null	null	null	inactive	null	null	inactive	inactive	inactive	null	inactive	inactive	null	inactive	inactive	null	null	null	inactive	inactive	inactive	inactive	null	inactive	inactive	inactive	inactive	inactive	null	inactive	null	inactive	inactive	inactive	inactive	null	inactive
1405757	inactive	inactive	inactive	inactive	inactive	null	inactive	null	inactive	inactive	inactive	inactive	null	null	null	inactive	inactive	null	inactive	inactive	null	null	inactive	inactive	null	inactive	inactive	inactive	null	null	inactive	inactive	inactive	inactive	null	inactive	inactive	inactive	inactive	inactive	null	inactive	null	inactive	inactive	inactive	inactive	null	inactive
2199359	inactive	inactive	inactive	inactive	inactive	null	active	null	inactive	inactive	inactive	inactive	null	null	null	inactive	inactive	inactive	inactive	inactive	inactive	null	inactive	inactive	null	inactive	inactive	null	null	null	inactive	inactive	inactive	inactive	null	inactive	inactive	inactive	inactive	inactive	null	inactive	null	null	inactive	active	inactive	null	inactive
2199358	inactive	inactive	inactive	inactive	inactive	null	inactive	null	inactive	inactive	inactive	inactive	null	null	null	inactive	inactive	null	inactive	inactive	inactive	null	inactive	inactive	null	active	inactive	null	null	null	inactive	inactive	inactive	inactive	null	inactive	inactive	inactive	inactive	inactive	null	inactive	null	inactive	inactive	inactive	inactive	null	inactive
469313	inactive	inactive	inactive	inactive	inactive	null	inactive	inactive	inactive	inactive	null	inactive	null	null	null	inactive	inactive	null	inactive	inactive	inactive	null	inactive	inactive	null	inactive	inactive	null	null	null	inactive	inactive	active	inactive	null	inactive	inactive	inactive	inactive	inactive	null	inactive	null	active	active	inactive	inactive	null	null
675133	inactive	inactive	inactive	inactive	inactive	null	inactive	inactive	inactive	inactive	inactive	inactive	null	null	null	inactive	inactive	inactive	inactive	inactive	inactive	null	inactive	inactive	null	inactive	inactive	null	null	null	inactive	inactive	inactive	inactive	null	inactive	inactive	inactive	inactive	inactive	null	inactive	null	inactive	inactive	inactive	inactive	null	inactive
1322310	inactive	inactive	inactive	inactive	inactive	null	inactive	inactive	inactive	inactive	null	inactive	null	null	null	inactive	inactive	null	inactive	inactive	inactive	null	inactive	inactive	null	inactive	inactive	null	null	null	inactive	inactive	inactive	inactive	null	inactive	inactive	inactive	inactive	inactive	null	inactive	null	inactive	inactive	inactive	inactive	null	inactive
1926986	active	active	inactive	inactive	inactive	null	active	inactive	inactive	inactive	inactive	inactive	null	null	null	inactive	inactive	inactive	inactive	inactive	inactive	null	active	inactive	null	inactive	active	inactive	null	null	active	active	inactive	inactive	null	inactive	inactive	inactive	null	inactive	null	active	null	inactive	inactive	active	inactive	null	active
341327	active	inactive	null	inactive	inactive	null	inactive	inactive	inactive	inactive	inactive	inactive	null	null	null	inactive	inactive	inactive	inactive	null	null	null	inactive	inactive	null	inactive	inactive	inactive	null	null	inactive	active	inactive	inactive	null	inactive	inactive	inactive	inactive	inactive	null	inactive	null	inactive	inactive	inactive	inactive	null	inactive
1304402	active	inactive	inactive	inactive	inactive	null	active	null	active	active	inactive	inactive	null	null	null	active	inactive	null	active	null	null	null	active	inactive	null	inactive	active	inactive	null	null	inactive	inactive	inactive	active	null	inactive	active	inactive	inactive	active	null	inactive	null	inactive	inactive	active	active	null	active
452952	inactive	inactive	inactive	inactive	inactive	null	inactive	inactive	inactive	inactive	null	inactive	null	null	null	active	inactive	null	inactive	inactive	null	null	inactive	inactive	null	active	inactive	inactive	null	null	inactive	inactive	inactive	inactive	null	inactive	inactive	inactive	inactive	inactive	null	inactive	null	inactive	inactive	inactive	inactive	null	inactive
608601	inactive	inactive	inactive	inactive	inactive	active	inactive	null	inactive	inactive	null	inactive	active	inactive	active	inactive	inactive	active	inactive	inactive	null	inactive	active	inactive	active	inactive	inactive	null	active	inactive	inactive	inactive	inactive	inactive	active	inactive	inactive	active	inactive	inactive	active	inactive	active	inactive	inactive	active	inactive	active	inactive
1927003	inactive	active	inactive	inactive	inactive	null	inactive	null	inactive	inactive	inactive	null	null	null	null	inactive	inactive	null	active	inactive	null	null	inactive	inactive	null	inactive	inactive	inactive	null	null	inactive	inactive	inactive	inactive	null	inactive	inactive	inactive	inactive	inactive	null	inactive	null	null	inactive	inactive	inactive	null	inactive
1927006	inactive	inactive	inactive	inactive	inactive	null	inactive	null	inactive	inactive	inactive	inactive	null	null	null	inactive	inactive	null	inactive	inactive	inactive	null	inactive	inactive	null	inactive	inactive	null	null	null	inactive	inactive	inactive	inactive	null	inactive	inactive	inactive	inactive	inactive	null	inactive	null	inactive	inactive	inactive	inactive	null	inactive
695650	inactive	inactive	inactive	inactive	inactive	null	inactive	inactive	inactive	inactive	inactive	inactive	null	null	null	active	inactive	null	inactive	inactive	inactive	null	inactive	inactive	null	inactive	inactive	null	null	null	inactive	inactive	inactive	inactive	null	inactive	inactive	inactive	inactive	inactive	null	inactive	null	inactive	inactive	inactive	inactive	null	inactive
1363819	inactive	inactive	inactive	inactive	inactive	null	inactive	null	inactive	inactive	inactive	inactive	null	null	null	inactive	inactive	inactive	inactive	inactive	inactive	null	inactive	inactive	null	inactive	inactive	inactive	null	null	inactive	active	inactive	inactive	null	inactive	inactive	inactive	inactive	inactive	null	inactive	null	inactive	inactive	inactive	inactive	null	inactive
205165	inactive	inactive	inactive	inactive	inactive	inactive	inactive	null	inactive	inactive	inactive	inactive	inactive	inactive	active	inactive	inactive	inactive	inactive	null	null	inactive	inactive	inactive	inactive	inactive	inactive	inactive	inactive	inactive	inactive	inactive	inactive	inactive	active	inactive	inactive	inactive	inactive	inactive	active	inactive	inactive	inactive	inactive	active	inactive	inactive	inactive
1376110	inactive	inactive	inactive	inactive	inactive	null	inactive	inactive	inactive	inactive	inactive	inactive	null	null	null	inactive	inactive	null	inactive	inactive	inactive	null	inactive	inactive	null	inactive	inactive	inactive	null	null	inactive	inactive	inactive	inactive	null	inactive	active	inactive	inactive	inactive	null	inactive	null	inactive	inactive	inactive	inactive	null	inactive
1376109	inactive	inactive	inactive	inactive	inactive	null	inactive	null	inactive	inactive	inactive	inactive	null	null	null	inactive	inactive	null	inactive	inactive	inactive	null	inactive	inactive	null	inactive	inactive	inactive	null	null	inactive	inactive	inactive	inactive	null	inactive	inactive	inactive	inactive	inactive	null	inactive	null	inactive	inactive	inactive	inactive	null	inactive
1376112	inactive	active	inactive	inactive	inactive	null	inactive	null	inactive	inactive	inactive	inactive	null	null	null	inactive	inactive	inactive	inactive	inactive	inactive	null	inactive	inactive	null	inactive	inactive	inactive	null	null	inactive	inactive	null	inactive	null	inactive	inactive	inactive	inactive	inactive	null	inactive	null	inactive	inactive	inactive	inactive	null	inactive
1517937	inactive	inactive	inactive	inactive	inactive	null	inactive	inactive	inactive	inactive	inactive	inactive	null	null	null	inactive	inactive	null	inactive	null	inactive	null	inactive	inactive	null	inactive	inactive	null	null	null	inactive	inactive	inactive	inactive	null	inactive	inactive	inactive	inactive	inactive	null	inactive	null	inactive	inactive	inactive	inactive	null	inactive
319858	inactive	inactive	inactive	inactive	inactive	null	inactive	null	inactive	inactive	inactive	inactive	null	null	null	inactive	inactive	null	inactive	inactive	null	null	inactive	inactive	null	inactive	inactive	inactive	null	null	inactive	inactive	inactive	inactive	null	inactive	active	inactive	inactive	inactive	null	inactive	null	inactive	inactive	inactive	inactive	null	inactive
460144	inactive	inactive	inactive	inactive	inactive	null	inactive	inactive	inactive	inactive	null	inactive	null	null	null	inactive	inactive	null	inactive	inactive	inactive	null	inactive	inactive	null	inactive	inactive	inactive	null	null	inactive	inactive	null	inactive	null	inactive	inactive	inactive	inactive	inactive	null	inactive	null	inactive	inactive	active	inactive	null	inactive
2089491	inactive	inactive	inactive	inactive	inactive	null	inactive	null	inactive	inactive	inactive	inactive	null	null	null	inactive	inactive	inactive	inactive	inactive	inactive	null	inactive	inactive	null	inactive	inactive	null	null	null	inactive	inactive	inactive	inactive	null	inactive	inactive	inactive	inactive	inactive	null	inactive	null	null	inactive	active	inactive	null	inactive
520053	inactive	inactive	inactive	inactive	inactive	null	inactive	inactive	inactive	inactive	inactive	inactive	null	null	null	inactive	inactive	null	inactive	inactive	inactive	null	inactive	inactive	null	inactive	inactive	inactive	null	null	inactive	inactive	inactive	inactive	null	inactive	inactive	inactive	inactive	inactive	null	inactive	null	inactive	inactive	inactive	inactive	null	inactive
520055	inactive	inactive	inactive	inactive	inactive	null	inactive	inactive	inactive	inactive	inactive	inactive	null	null	null	inactive	inactive	null	inactive	inactive	inactive	null	inactive	inactive	null	inactive	inactive	null	null	null	inactive	inactive	inactive	inactive	null	inactive	inactive	inactive	null	inactive	null	inactive	null	inactive	inactive	inactive	inactive	null	inactive
452471	inactive	inactive	inactive	inactive	inactive	null	inactive	inactive	inactive	inactive	inactive	inactive	null	null	null	inactive	inactive	null	inactive	inactive	inactive	null	inactive	inactive	null	inactive	inactive	null	null	null	inactive	inactive	inactive	inactive	null	inactive	inactive	null	null	inactive	null	inactive	null	inactive	inactive	inactive	inactive	null	null
619385	inactive	inactive	null	inactive	inactive	null	inactive	inactive	inactive	inactive	null	inactive	null	null	null	inactive	inactive	null	inactive	inactive	inactive	null	inactive	inactive	null	inactive	inactive	inactive	null	null	inactive	inactive	inactive	inactive	null	inactive	inactive	inactive	inactive	inactive	null	inactive	null	inactive	inactive	inactive	inactive	null	inactive
1376121	inactive	inactive	inactive	inactive	null	null	inactive	inactive	inactive	inactive	inactive	inactive	null	null	null	inactive	inactive	null	inactive	inactive	inactive	null	inactive	inactive	null	inactive	inactive	null	null	null	inactive	inactive	inactive	inactive	null	inactive	inactive	inactive	inactive	inactive	null	inactive	null	inactive	inactive	inactive	inactive	null	inactive
696704	inactive	inactive	inactive	inactive	null	null	inactive	inactive	inactive	inactive	null	inactive	null	null	null	inactive	inactive	null	inactive	inactive	inactive	null	inactive	inactive	null	inactive	inactive	inactive	null	null	inactive	inactive	inactive	inactive	inactive	inactive	inactive	inactive	inactive	inactive	null	inactive	null	inactive	inactive	inactive	inactive	null	inactive
1540483	inactive	inactive	inactive	inactive	inactive	null	inactive	null	inactive	inactive	inactive	inactive	null	null	null	inactive	inactive	inactive	inactive	inactive	inactive	null	inactive	inactive	null	inactive	inactive	inactive	null	null	inactive	inactive	inactive	inactive	null	inactive	inactive	inactive	inactive	inactive	null	inactive	null	inactive	inactive	inactive	inactive	null	inactive
619399	inactive	inactive	inactive	inactive	inactive	null	inactive	null	inactive	inactive	null	inactive	null	null	null	inactive	inactive	null	inactive	null	inactive	null	inactive	inactive	null	inactive	inactive	null	null	null	inactive	inactive	inactive	inactive	null	inactive	inactive	inactive	inactive	inactive	null	inactive	null	null	inactive	inactive	inactive	null	inactive
619400	inactive	inactive	inactive	inactive	inactive	null	inactive	null	inactive	inactive	inactive	inactive	null	null	null	inactive	inactive	null	inactive	inactive	inactive	null	inactive	inactive	null	inactive	inactive	inactive	null	null	inactive	inactive	inactive	inactive	null	inactive	inactive	inactive	inactive	inactive	null	inactive	null	inactive	inactive	inactive	inactive	null	inactive
1172876	inactive	inactive	inactive	inactive	inactive	null	inactive	inactive	inactive	inactive	null	inactive	null	null	null	inactive	inactive	inactive	inactive	inactive	inactive	null	inactive	inactive	null	inactive	inactive	null	null	null	inactive	null	inactive	inactive	null	inactive	inactive	inactive	inactive	inactive	null	inactive	null	inactive	inactive	inactive	inactive	null	inactive
14221	inactive	inactive	inactive	inactive	inactive	inactive	inactive	inactive	inactive	inactive	null	inactive	inactive	inactive	inactive	inactive	inactive	active	inactive	inactive	inactive	inactive	inactive	inactive	inactive	inactive	inactive	inactive	inactive	inactive	inactive	inactive	inactive	inactive	inactive	inactive	inactive	inactive	inactive	inactive	inactive	inactive	inactive	inactive	inactive	inactive	inactive	inactive	inactive
650126	inactive	active	null	inactive	inactive	null	inactive	null	inactive	inactive	null	inactive	null	null	null	inactive	inactive	null	inactive	inactive	inactive	null	inactive	inactive	null	inactive	inactive	null	null	null	inactive	inactive	inactive	inactive	null	inactive	inactive	inactive	inactive	inactive	null	inactive	null	inactive	inactive	inactive	inactive	null	inactive
1037712	inactive	inactive	inactive	inactive	inactive	null	inactive	inactive	inactive	inactive	null	inactive	null	null	null	inactive	inactive	null	inactive	inactive	inactive	null	inactive	inactive	null	inactive	inactive	inactive	null	null	inactive	inactive	inactive	inactive	null	inactive	inactive	inactive	inactive	inactive	null	inactive	null	inactive	inactive	inactive	inactive	null	inactive
1376145	inactive	inactive	inactive	inactive	inactive	null	inactive	inactive	inactive	inactive	inactive	inactive	null	null	null	inactive	inactive	null	inactive	inactive	inactive	null	inactive	inactive	null	inactive	inactive	inactive	null	null	inactive	inactive	inactive	inactive	null	inactive	inactive	inactive	inactive	inactive	null	inactive	null	inactive	inactive	inactive	inactive	null	inactive
1570706	inactive	inactive	inactive	inactive	inactive	null	inactive	null	inactive	inactive	inactive	inactive	null	null	null	inactive	inactive	null	inactive	inactive	null	null	inactive	inactive	null	inactive	inactive	null	null	null	inactive	inactive	inactive	inactive	null	inactive	inactive	inactive	inactive	inactive	null	inactive	null	inactive	inactive	inactive	inactive	null	inactive
387990	inactive	inactive	inactive	inactive	inactive	null	inactive	null	inactive	inactive	inactive	inactive	null	null	null	inactive	inactive	null	inactive	inactive	inactive	null	inactive	inactive	null	inactive	inactive	inactive	null	null	inactive	inactive	inactive	inactive	null	inactive	inactive	inactive	inactive	inactive	null	inactive	null	inactive	inactive	null	inactive	null	inactive
1037718	inactive	inactive	inactive	inactive	inactive	null	inactive	null	inactive	inactive	inactive	inactive	null	null	null	inactive	inactive	null	inactive	inactive	null	null	inactive	inactive	null	inactive	inactive	inactive	null	null	inactive	inactive	inactive	inactive	null	inactive	inactive	inactive	inactive	inactive	null	inactive	null	inactive	inactive	inactive	inactive	null	inactive
1927064	inactive	inactive	inactive	inactive	inactive	null	inactive	inactive	inactive	inactive	inactive	inactive	null	null	null	inactive	inactive	inactive	inactive	null	inactive	null	inactive	inactive	null	inactive	inactive	null	null	null	inactive	inactive	inactive	inactive	null	inactive	inactive	inactive	inactive	inactive	null	inactive	null	inactive	inactive	inactive	inactive	null	inactive
1335704	inactive	inactive	inactive	inactive	inactive	null	inactive	null	inactive	inactive	null	inactive	null	null	null	inactive	inactive	null	inactive	null	inactive	null	inactive	inactive	null	inactive	inactive	inactive	null	null	inactive	inactive	inactive	inactive	null	inactive	inactive	inactive	null	inactive	null	inactive	null	inactive	inactive	inactive	inactive	null	inactive
1037721	inactive	inactive	inactive	inactive	inactive	null	inactive	null	inactive	inactive	inactive	inactive	null	null	null	inactive	inactive	null	inactive	inactive	inactive	null	inactive	inactive	null	inactive	inactive	inactive	null	null	inactive	inactive	inactive	inactive	null	inactive	inactive	inactive	inactive	inactive	null	inactive	null	inactive	inactive	inactive	inactive	null	inactive
923	inactive	inactive	inactive	inactive	inactive	null	inactive	inactive	inactive	inactive	inactive	inactive	null	null	null	inactive	inactive	null	inactive	inactive	inactive	null	inactive	inactive	null	inactive	inactive	inactive	null	null	inactive	inactive	inactive	inactive	null	inactive	inactive	inactive	inactive	inactive	null	inactive	null	inactive	inactive	inactive	inactive	null	inactive
1037724	inactive	inactive	inactive	inactive	active	null	inactive	null	inactive	inactive	inactive	inactive	null	null	null	active	inactive	null	inactive	inactive	inactive	null	inactive	inactive	null	active	inactive	inactive	null	null	inactive	inactive	inactive	inactive	null	inactive	inactive	inactive	inactive	inactive	null	inactive	null	inactive	inactive	inactive	inactive	null	inactive
1376152	inactive	inactive	inactive	inactive	inactive	null	inactive	inactive	inactive	inactive	inactive	inactive	null	null	null	inactive	inactive	null	inactive	inactive	inactive	null	inactive	inactive	null	inactive	inactive	inactive	null	null	inactive	inactive	inactive	inactive	null	inactive	inactive	inactive	inactive	inactive	null	inactive	null	inactive	inactive	inactive	inactive	null	inactive
1797534	active	inactive	null	inactive	inactive	null	inactive	null	inactive	inactive	null	inactive	null	null	null	inactive	inactive	null	inactive	inactive	inactive	null	inactive	inactive	null	inactive	inactive	inactive	null	null	inactive	inactive	inactive	inactive	null	inactive	inactive	inactive	inactive	inactive	null	inactive	null	inactive	inactive	inactive	inactive	null	inactive
649637	active	inactive	active	inactive	inactive	null	inactive	null	inactive	inactive	null	null	null	null	null	inactive	active	null	inactive	inactive	inactive	null	inactive	inactive	null	inactive	active	inactive	null	null	active	inactive	inactive	inactive	inactive	inactive	inactive	inactive	inactive	inactive	null	inactive	null	null	inactive	active	inactive	null	inactive
1037736	inactive	active	inactive	inactive	inactive	null	inactive	null	inactive	inactive	null	inactive	null	null	null	inactive	inactive	null	inactive	null	inactive	null	inactive	inactive	null	inactive	inactive	null	null	null	inactive	inactive	inactive	inactive	null	inactive	inactive	inactive	null	inactive	null	inactive	null	inactive	inactive	inactive	inactive	null	inactive
193962	null	inactive	inactive	null	inactive	inactive	inactive	null	inactive	inactive	null	null	inactive	inactive	inactive	inactive	inactive	inactive	inactive	null	null	inactive	null	null	inactive	inactive	null	null	inactive	inactive	inactive	inactive	null	inactive	inactive	inactive	null	null	null	null	inactive	null	inactive	inactive	inactive	inactive	inactive	inactive	null
455596	active	inactive	inactive	inactive	inactive	null	inactive	null	inactive	inactive	null	inactive	null	null	null	inactive	inactive	null	inactive	null	inactive	null	inactive	inactive	null	inactive	active	null	null	null	inactive	inactive	inactive	inactive	null	inactive	inactive	inactive	inactive	inactive	null	inactive	null	inactive	inactive	null	inactive	null	null
1817518	inactive	active	inactive	inactive	inactive	null	inactive	inactive	inactive	inactive	inactive	inactive	null	null	null	inactive	inactive	null	active	inactive	inactive	null	inactive	inactive	null	inactive	inactive	inactive	null	null	inactive	inactive	inactive	inactive	null	inactive	inactive	inactive	inactive	inactive	null	inactive	null	inactive	inactive	inactive	inactive	null	inactive
616367	inactive	inactive	inactive	inactive	inactive	null	inactive	inactive	inactive	inactive	inactive	inactive	null	null	null	inactive	inactive	null	inactive	inactive	inactive	null	inactive	inactive	null	inactive	inactive	null	null	null	inactive	inactive	active	inactive	null	inactive	inactive	inactive	inactive	inactive	null	inactive	null	inactive	active	inactive	inactive	null	inactive
699312	inactive	inactive	inactive	inactive	inactive	null	inactive	inactive	inactive	inactive	inactive	inactive	null	null	null	inactive	inactive	inactive	inactive	inactive	inactive	null	inactive	inactive	null	inactive	inactive	null	null	null	inactive	inactive	inactive	inactive	inactive	inactive	inactive	inactive	inactive	inactive	null	inactive	null	inactive	inactive	inactive	inactive	null	inactive
1297331	inactive	inactive	inactive	active	inactive	null	inactive	inactive	inactive	inactive	null	inactive	null	null	null	inactive	inactive	inactive	inactive	inactive	inactive	null	inactive	inactive	null	inactive	inactive	inactive	null	null	inactive	inactive	inactive	inactive	null	inactive	inactive	inactive	active	inactive	null	inactive	null	inactive	inactive	inactive	inactive	null	inactive
520120	inactive	inactive	inactive	active	active	null	active	inactive	inactive	inactive	null	inactive	null	null	null	active	inactive	null	inactive	inactive	inactive	null	inactive	inactive	null	active	active	inactive	null	null	inactive	inactive	active	inactive	null	inactive	active	inactive	null	inactive	null	inactive	null	inactive	inactive	active	active	null	inactive
520121	inactive	inactive	inactive	inactive	inactive	null	active	inactive	inactive	inactive	inactive	inactive	null	null	null	inactive	inactive	inactive	inactive	inactive	inactive	null	active	inactive	null	inactive	inactive	inactive	null	null	active	inactive	inactive	inactive	null	inactive	inactive	inactive	inactive	inactive	null	inactive	null	inactive	inactive	active	active	null	inactive
14785	null	active	inactive	inactive	inactive	inactive	inactive	null	inactive	inactive	inactive	inactive	inactive	inactive	inactive	inactive	inactive	active	inactive	inactive	inactive	inactive	inactive	inactive	inactive	inactive	inactive	inactive	inactive	inactive	inactive	inactive	inactive	inactive	null	inactive	inactive	inactive	inactive	inactive	active	inactive	inactive	inactive	inactive	inactive	inactive	inactive	inactive
1220034	inactive	inactive	inactive	inactive	inactive	null	inactive	inactive	inactive	inactive	null	inactive	null	null	null	inactive	inactive	null	inactive	inactive	inactive	null	inactive	inactive	null	inactive	inactive	null	null	null	inactive	inactive	inactive	inactive	null	inactive	inactive	inactive	inactive	inactive	null	inactive	null	inactive	inactive	inactive	inactive	null	inactive
574917	inactive	inactive	inactive	inactive	inactive	null	inactive	null	inactive	inactive	inactive	inactive	null	null	null	active	inactive	null	inactive	inactive	inactive	null	inactive	inactive	null	inactive	inactive	null	null	null	inactive	inactive	inactive	inactive	inactive	inactive	inactive	inactive	inactive	inactive	null	active	null	active	inactive	inactive	inactive	null	inactive
604615	inactive	active	inactive	inactive	inactive	inactive	inactive	inactive	inactive	inactive	null	inactive	active	inactive	inactive	inactive	inactive	inactive	inactive	inactive	inactive	inactive	inactive	inactive	inactive	null	inactive	null	inactive	active	inactive	inactive	inactive	inactive	inactive	inactive	inactive	inactive	inactive	inactive	inactive	inactive	inactive	inactive	inactive	inactive	inactive	inactive	inactive
371147	inactive	inactive	inactive	inactive	inactive	inactive	inactive	null	inactive	inactive	null	inactive	active	inactive	active	inactive	inactive	active	inactive	null	inactive	inactive	inactive	inactive	inactive	inactive	inactive	inactive	inactive	inactive	inactive	active	inactive	inactive	active	inactive	inactive	inactive	inactive	inactive	active	inactive	inactive	inactive	inactive	active	inactive	inactive	inactive
1037777	inactive	inactive	inactive	inactive	inactive	null	inactive	null	inactive	inactive	inactive	inactive	null	null	null	inactive	inactive	null	inactive	inactive	inactive	null	inactive	inactive	null	inactive	inactive	inactive	null	null	inactive	inactive	inactive	inactive	null	inactive	inactive	inactive	inactive	inactive	null	inactive	null	inactive	inactive	inactive	inactive	null	inactive
1066449	inactive	inactive	inactive	inactive	inactive	null	inactive	inactive	inactive	inactive	null	inactive	null	null	null	inactive	inactive	null	inactive	inactive	inactive	null	inactive	inactive	null	inactive	inactive	inactive	null	null	inactive	inactive	inactive	inactive	inactive	inactive	inactive	inactive	inactive	inactive	null	inactive	null	inactive	inactive	inactive	inactive	null	inactive
1567700	inactive	inactive	inactive	inactive	inactive	null	inactive	inactive	inactive	inactive	null	inactive	null	null	null	inactive	inactive	null	inactive	inactive	inactive	null	inactive	inactive	null	inactive	inactive	null	null	null	inactive	inactive	inactive	inactive	null	inactive	inactive	inactive	inactive	inactive	null	inactive	null	inactive	inactive	inactive	inactive	null	inactive
14805	inactive	active	inactive	inactive	inactive	inactive	inactive	inactive	inactive	inactive	inactive	inactive	inactive	inactive	inactive	inactive	inactive	inactive	inactive	inactive	inactive	inactive	inactive	inactive	inactive	inactive	inactive	null	inactive	active	inactive	inactive	inactive	inactive	inactive	inactive	inactive	inactive	inactive	inactive	inactive	inactive	inactive	inactive	inactive	inactive	inactive	inactive	inactive
1558487	inactive	inactive	inactive	inactive	inactive	null	inactive	null	inactive	inactive	inactive	null	null	null	null	inactive	inactive	null	inactive	inactive	inactive	null	inactive	inactive	null	inactive	inactive	null	null	null	inactive	inactive	inactive	inactive	null	inactive	inactive	inactive	inactive	inactive	null	inactive	null	null	inactive	inactive	inactive	null	inactive
1248731	inactive	inactive	inactive	inactive	inactive	null	inactive	inactive	inactive	inactive	inactive	inactive	null	null	null	inactive	inactive	null	inactive	inactive	inactive	null	inactive	inactive	null	inactive	inactive	inactive	null	null	inactive	inactive	inactive	inactive	null	inactive	inactive	inactive	inactive	inactive	null	inactive	null	inactive	inactive	inactive	inactive	null	inactive
428508	null	inactive	inactive	inactive	inactive	active	inactive	inactive	inactive	inactive	inactive	inactive	active	inactive	inactive	inactive	inactive	inactive	active	inactive	inactive	inactive	inactive	inactive	inactive	inactive	inactive	inactive	inactive	inactive	inactive	inactive	inactive	inactive	inactive	inactive	inactive	inactive	inactive	inactive	inactive	inactive	inactive	inactive	inactive	inactive	inactive	inactive	inactive
622556	inactive	inactive	inactive	inactive	inactive	null	active	null	inactive	inactive	inactive	inactive	null	null	null	active	inactive	null	inactive	inactive	inactive	null	inactive	inactive	null	inactive	active	inactive	null	null	inactive	inactive	active	inactive	null	inactive	inactive	inactive	inactive	inactive	null	inactive	null	inactive	inactive	active	inactive	null	inactive
1340894	active	inactive	inactive	inactive	inactive	null	inactive	inactive	inactive	inactive	null	inactive	null	null	null	active	inactive	null	inactive	inactive	inactive	null	inactive	inactive	null	inactive	active	inactive	null	null	inactive	inactive	inactive	inactive	null	inactive	active	active	active	inactive	null	active	null	inactive	inactive	inactive	inactive	null	inactive
361444	active	inactive	inactive	inactive	inactive	null	inactive	null	inactive	inactive	inactive	inactive	null	null	null	inactive	inactive	null	inactive	inactive	inactive	null	inactive	inactive	null	inactive	inactive	null	null	null	active	active	inactive	inactive	null	inactive	inactive	inactive	inactive	inactive	null	inactive	null	inactive	inactive	null	inactive	null	inactive
522730	active	inactive	inactive	inactive	inactive	null	active	null	inactive	active	inactive	inactive	null	null	null	inactive	inactive	inactive	inactive	inactive	inactive	null	inactive	inactive	null	inactive	active	null	null	null	inactive	active	inactive	inactive	inactive	inactive	inactive	inactive	inactive	active	null	inactive	null	inactive	inactive	active	inactive	null	inactive
71663	inactive	inactive	inactive	inactive	inactive	inactive	inactive	inactive	inactive	inactive	inactive	inactive	inactive	inactive	inactive	inactive	inactive	inactive	inactive	inactive	inactive	inactive	inactive	inactive	inactive	null	inactive	null	inactive	inactive	inactive	inactive	inactive	inactive	inactive	inactive	active	inactive	null	inactive	inactive	inactive	inactive	inactive	inactive	inactive	inactive	inactive	inactive
1304559	inactive	inactive	inactive	inactive	inactive	null	inactive	null	inactive	inactive	null	inactive	null	null	null	inactive	inactive	null	inactive	inactive	inactive	null	inactive	inactive	null	inactive	inactive	inactive	null	null	inactive	inactive	inactive	inactive	null	inactive	inactive	inactive	inactive	inactive	null	inactive	null	inactive	inactive	inactive	inactive	null	inactive
1248752	active	inactive	inactive	inactive	inactive	null	inactive	inactive	inactive	inactive	null	inactive	null	null	null	inactive	inactive	null	inactive	inactive	inactive	null	inactive	inactive	null	inactive	inactive	inactive	null	null	inactive	inactive	inactive	inactive	null	inactive	inactive	null	inactive	inactive	null	inactive	null	inactive	inactive	inactive	inactive	null	inactive
494066	active	inactive	inactive	active	inactive	null	active	inactive	inactive	inactive	null	inactive	null	null	null	active	inactive	inactive	active	inactive	inactive	null	active	inactive	null	inactive	active	inactive	null	null	active	inactive	inactive	inactive	null	inactive	active	inactive	active	active	null	inactive	null	inactive	inactive	active	active	null	active
470511	inactive	inactive	inactive	inactive	inactive	null	inactive	null	inactive	inactive	inactive	inactive	null	null	null	inactive	inactive	null	inactive	inactive	inactive	null	inactive	inactive	null	inactive	inactive	inactive	null	null	inactive	inactive	inactive	inactive	null	inactive	inactive	inactive	inactive	inactive	null	inactive	null	inactive	inactive	inactive	inactive	null	inactive
1248755	inactive	inactive	inactive	inactive	inactive	null	inactive	null	inactive	inactive	inactive	inactive	null	null	null	inactive	inactive	null	inactive	inactive	inactive	null	inactive	inactive	null	inactive	inactive	inactive	null	null	inactive	inactive	inactive	inactive	null	inactive	inactive	inactive	inactive	inactive	null	inactive	null	inactive	inactive	inactive	inactive	null	inactive
1927157	inactive	active	inactive	inactive	inactive	null	inactive	null	inactive	inactive	null	inactive	null	null	null	inactive	inactive	null	active	inactive	inactive	null	inactive	inactive	null	inactive	inactive	null	null	null	inactive	inactive	inactive	inactive	null	inactive	inactive	inactive	inactive	inactive	null	inactive	null	null	inactive	inactive	inactive	null	inactive
1248758	active	inactive	inactive	inactive	inactive	null	inactive	inactive	active	inactive	inactive	inactive	null	null	null	active	inactive	null	inactive	inactive	inactive	null	inactive	inactive	null	inactive	inactive	inactive	null	null	inactive	active	inactive	active	null	inactive	inactive	inactive	inactive	inactive	null	inactive	null	inactive	inactive	active	inactive	null	inactive
1927156	inactive	inactive	inactive	inactive	inactive	null	inactive	inactive	inactive	inactive	inactive	inactive	null	null	null	inactive	inactive	null	inactive	inactive	inactive	null	inactive	inactive	null	inactive	inactive	null	null	null	inactive	inactive	inactive	inactive	null	inactive	inactive	inactive	inactive	inactive	null	inactive	null	inactive	inactive	active	inactive	null	inactive
586744	active	active	inactive	inactive	inactive	null	inactive	null	inactive	inactive	inactive	inactive	null	null	null	inactive	inactive	inactive	inactive	inactive	inactive	null	inactive	inactive	null	inactive	inactive	null	null	null	inactive	inactive	inactive	inactive	inactive	inactive	inactive	inactive	inactive	inactive	null	inactive	null	inactive	inactive	inactive	inactive	null	inactive
1748986	inactive	inactive	inactive	inactive	inactive	null	inactive	null	inactive	inactive	null	inactive	null	null	null	inactive	inactive	null	inactive	inactive	inactive	null	inactive	inactive	null	inactive	active	inactive	null	null	inactive	inactive	inactive	inactive	null	inactive	inactive	inactive	inactive	inactive	null	inactive	null	inactive	inactive	inactive	inactive	null	inactive
1835004	inactive	inactive	inactive	inactive	inactive	null	inactive	null	inactive	inactive	null	inactive	null	null	null	inactive	inactive	null	inactive	inactive	null	null	inactive	inactive	null	inactive	inactive	null	null	null	inactive	inactive	inactive	inactive	null	inactive	inactive	inactive	inactive	inactive	null	inactive	null	null	inactive	inactive	inactive	null	inactive
361469	active	active	null	inactive	inactive	active	inactive	inactive	inactive	inactive	inactive	inactive	inactive	inactive	inactive	inactive	active	inactive	active	null	inactive	active	inactive	inactive	inactive	inactive	active	inactive	inactive	active	active	active	inactive	inactive	null	inactive	inactive	inactive	active	active	active	active	inactive	null	inactive	inactive	null	inactive	inactive
2255359	inactive	inactive	inactive	active	inactive	null	inactive	null	inactive	active	null	inactive	null	null	null	active	inactive	null	inactive	inactive	inactive	null	inactive	inactive	null	inactive	active	null	null	null	inactive	active	inactive	inactive	null	active	inactive	null	inactive	active	null	inactive	null	inactive	inactive	active	active	null	active
[truncated: 384 more columns]
