# Supplementary material for: Set-Theoretic Formalism for Treating Ligand-Target Datasets
Source: Molecules. 2021 Dec 7;26(24):7419. doi: 10.3390/molecules26247419 (PMC8704321; doi:10.3390/molecules26247419)
Supplement: Supplementary file 1 [file molecules-26-07419-s001.zip › kinase_activity_annotations.xlsx]

## Sheet: kinase_targets
	tid	pref_name	organism	tax_id	protein_class_id
0	8	Tyrosine-protein kinase ABL	Homo sapiens	9606	130
1	9	Epidermal growth factor receptor erbB1	Homo sapiens	9606	149
2	10250	Myosin light chain kinase, smooth muscle	Homo sapiens	9606	246
3	102421	Serine/threonine-protein kinase Nek3	Homo sapiens	9606	395
4	10262	Casein kinase I gamma 1	Homo sapiens	9606	210
5	10264	Fibroblast growth factor receptor 2	Homo sapiens	9606	150
6	10266	Fibroblast growth factor receptor 1	Homo sapiens	9606	150
7	102430	UMP-CMP kinase	Homo sapiens	9606	1
8	35	Insulin receptor	Homo sapiens	9606	151
9	10277	Serine/threonine-protein kinase MST2	Homo sapiens	9606	343
10	102447	G protein-coupled receptor kinase 6	Homo sapiens	9606	283
11	104502	ATP-dependent RNA helicase DDX1	Homo sapiens	9606	1
12	100410	Tyrosine-protein kinase receptor UFO	Homo sapiens	9606	133
13	100412	Serine/threonine-protein kinase PLK3	Homo sapiens	9606	257
14	100413	Neurotrophic tyrosine kinase receptor type 2	Homo sapiens	9606	146
15	100415	Serine/threonine-protein kinase D2	Homo sapiens	9606	236
16	100416	Ephrin type-B receptor 3	Homo sapiens	9606	135
17	100417	ALK tyrosine kinase receptor	Homo sapiens	9606	404
18	100418	Tyrosine-protein kinase TEC	Homo sapiens	9606	143
19	63	DNA topoisomerase II alpha	Homo sapiens	9606	644
20	68	Inosine-5'-monophosphate dehydrogenase 2	Homo sapiens	9606	10
21	100424	Tyrosine-protein kinase TXK	Homo sapiens	9606	143
22	10341	AMP-activated protein kinase, gamma-1 subunit	Homo sapiens	9606	129
23	116837	26S protease regulatory subunit 6B	Homo sapiens	9606	1
24	12415	CaM kinase II alpha	Homo sapiens	9606	269
25	10368	Casein kinase I delta	Homo sapiens	9606	210
26	10371	Dual specificity mitogen-activated protein kinase kinase 5	Homo sapiens	9606	298
27	104600	Dual specificity testis-specific protein kinase 2	Homo sapiens	9606	1334
28	10396	CaM kinase II beta	Homo sapiens	9606	269
29	188	Receptor protein-tyrosine kinase erbB-2	Homo sapiens	9606	149
30	10434	Tyrosine-protein kinase SRC	Homo sapiens	9606	141
31	197	Platelet-derived growth factor receptor beta	Homo sapiens	9606	159
32	116956	Ferrochelatase, mitochondrial	Homo sapiens	9606	601
33	234	Insulin-like growth factor I receptor	Homo sapiens	9606	151
34	238	Stem cell growth factor receptor	Homo sapiens	9606	159
35	10478	Dual specificity mitogen-activated protein kinase kinase 3	Homo sapiens	9606	298
36	10480	Cyclin-dependent kinase 6	Homo sapiens	9606	148
37	102667	Eukaryotic translation initiation factor 2-alpha kinase 1	Homo sapiens	9606	334
38	102676	Ephrin type-B receptor 6	Homo sapiens	9606	601
39	102711	Mitogen-activated protein kinase kinase kinase 2	Homo sapiens	9606	419
40	12627	Platelet-derived growth factor receptor alpha	Homo sapiens	9606	159
41	102770	Serine/threonine-protein kinase SIK3	Homo sapiens	9606	384
42	10612	3-phosphoinositide dependent protein kinase-1	Homo sapiens	9606	232
43	12665	Protein kinase C theta	Homo sapiens	9606	318
44	12666	Serine/threonine-protein kinase AKT	Homo sapiens	9606	203
45	12670	Tyrosine-protein kinase receptor FLT3	Homo sapiens	9606	159
46	12694	Tyrosine-protein kinase TYK2	Homo sapiens	9606	153
47	10659	AMP-activated protein kinase, alpha-2 subunit	Homo sapiens	9606	409
48	10662	AMP-activated protein kinase, gamma-2 subunit	Homo sapiens	9606	129
49	12724	Ribosomal protein S6 kinase alpha 3	Homo sapiens	9606	386
50	100789	Serine/threonine-protein kinase SRPK1	Homo sapiens	9606	250
51	12735	Phosphorylase kinase gamma subunit 2	Homo sapiens	9606	234
52	10695	Serine/threonine-protein kinase AKT2	Homo sapiens	9606	203
53	10696	Serine/threonine-protein kinase AKT3	Homo sapiens	9606	203
54	10711	G-protein coupled receptor kinase 2	Homo sapiens	9606	302
55	100833	Mitogen-activated protein kinase 15	Homo sapiens	9606	249
56	100834	MAP kinase-activated protein kinase 3	Homo sapiens	9606	472
57	100835	MAP kinase-interacting serine/threonine-protein kinase MNK1	Homo sapiens	9606	428
58	100836	Serine/threonine-protein kinase NEK7	Homo sapiens	9606	256
59	12780	Casein kinase II alpha (prime)	Homo sapiens	9606	252
60	100845	Serine/threonine-protein kinase MRCK-A	Homo sapiens	9606	301
61	100850	BR serine/threonine-protein kinase 2	Homo sapiens	9606	410
62	100854	Maternal embryonic leucine zipper kinase	Homo sapiens	9606	413
63	100855	Serine/threonine-protein kinase PIM3	Homo sapiens	9606	235
64	100856	Serine/threonine-protein kinase TBK1	Homo sapiens	9606	253
65	10768	Brain glycogen phosphorylase	Homo sapiens	9606	1
66	10778	Death-associated protein kinase 2	Homo sapiens	9606	245
67	12828	Cyclin-dependent kinase 3	Homo sapiens	9606	323
68	12829	Cyclin-dependent kinase 7	Homo sapiens	9606	326
69	10782	Ribosomal protein S6 kinase alpha 4	Homo sapiens	9606	385
70	10781	Serine/threonine-protein kinase Aurora-B	Homo sapiens	9606	251
71	12840	Macrophage colony stimulating factor receptor	Homo sapiens	9606	159
72	100906	Tyrosine-protein kinase receptor Tie-1	Homo sapiens	9606	144
73	100907	Bone morphogenetic protein receptor type-1A	Homo sapiens	9606	404
74	100908	Activin receptor type-1B	Homo sapiens	9606	404
75	100909	Serine/threonine-protein kinase receptor R3	Homo sapiens	9606	404
76	100912	Tyrosine-protein kinase receptor TYRO3	Homo sapiens	9606	133
77	100914	Serine/threonine-protein kinase PCTAIRE-3	Homo sapiens	9606	429
78	100917	Epithelial discoidin domain-containing receptor 1	Homo sapiens	9606	1614
79	100918	Myotonin-protein kinase	Homo sapiens	9606	301
80	117307	Ras-related protein Rab-27A	Homo sapiens	9606	646
81	117308	Ras-related protein Rab-6A	Homo sapiens	9606	646
82	100925	Eukaryotic translation initiation factor 2-alpha kinase 4	Homo sapiens	9606	396
83	117309	Obg-like ATPase 1	Homo sapiens	9606	646
84	117310	Dynamin-like 120 kDa protein, mitochondrial	Homo sapiens	9606	646
85	117312	Acyl-CoA dehydrogenase family member 11	Homo sapiens	9606	10
86	117311	Membrane-associated progesterone receptor component 1	Homo sapiens	9606	601
87	10811	Rho-associated protein kinase 1	Homo sapiens	9606	315
88	100931	Serine/threonine protein kinase NLK	Homo sapiens	9606	331
89	100947	Mitogen-activated protein kinase kinase kinase kinase 2	Homo sapiens	9606	341
90	100948	Proto-oncogene tyrosine-protein kinase MER	Homo sapiens	9606	133
91	100949	Mitogen-activated protein kinase 7	Homo sapiens	9606	393
92	100951	Non-receptor tyrosine-protein kinase TNK1	Homo sapiens	9606	131
93	10839	Serine/threonine-protein kinase PIM1	Homo sapiens	9606	235
94	10842	Protein kinase N2	Homo sapiens	9606	208
95	10844	Tyrosine-protein kinase CSK	Homo sapiens	9606	134
96	10849	Tyrosine-protein kinase JAK3	Homo sapiens	9606	153
97	10850	Ribosomal protein S6 kinase alpha 5	Homo sapiens	9606	385
98	117347	Chromodomain-helicase-DNA-binding protein 4	Homo sapiens	9606	646
99	117348	General transcription and DNA repair factor IIH helicase subunit XPD	Homo sapiens	9606	646
100	117349	Electron transfer flavoprotein subunit beta	Homo sapiens	9606	601
101	117350	DNA replication licensing factor MCM4	Homo sapiens	9606	646
102	117351	Myosin-10	Homo sapiens	9606	601
103	117352	Structural maintenance of chromosomes protein 1A	Homo sapiens	9606	601
104	100969	Serine/threonine-protein kinase tousled-like 1	Homo sapiens	9606	1657
105	117353	Peroxisomal acyl-coenzyme A oxidase 1	Homo sapiens	9606	10
106	100976	PITSLRE serine/threonine-protein kinase CDC2L2	Homo sapiens	9606	431
107	12913	Tyrosine-protein kinase TIE-2	Homo sapiens	9606	144
108	12915	Inhibitor of nuclear factor kappa B kinase epsilon subunit	Homo sapiens	9606	158
109	10878	Protein kinase C epsilon	Homo sapiens	9606	286
110	100990	Receptor-interacting serine/threonine-protein kinase 1	Homo sapiens	9606	241
111	100992	Activin receptor type-2B	Homo sapiens	9606	405
112	100993	Bone morphogenetic protein receptor type-2	Homo sapiens	9606	405
113	100995	Protein tyrosine kinase 2 beta	Homo sapiens	9606	136
114	10885	Protein kinase C nu	Homo sapiens	9606	236
115	117384	Midasin	Homo sapiens	9606	601
116	117385	Nucleolar GTP-binding protein 1	Homo sapiens	9606	601
117	117386	NADH dehydrogenase [ubiquinone] 1 alpha subcomplex subunit 13	Homo sapiens	9606	10
118	117387	ATP-dependent RNA helicase DDX42	Homo sapiens	9606	646
119	117388	Probable ATP-dependent RNA helicase DDX6	Homo sapiens	9606	646
120	12944	Ribosomal protein S6 kinase 1	Homo sapiens	9606	288
121	12946	Cyclin-dependent kinase 4	Homo sapiens	9606	148
122	12947	Cyclin-dependent kinase 5	Homo sapiens	9606	325
123	10901	Protein kinase C iota	Homo sapiens	9606	303
124	101014	Dual specificity tyrosine-phosphorylation-regulated kinase 1B	Homo sapiens	9606	465
125	10903	Protein kinase C mu	Homo sapiens	9606	236
126	10904	Serine/threonine-protein kinase RAF	Homo sapiens	9606	1638
127	10906	Tyrosine-protein kinase SYK	Homo sapiens	9606	142
128	101019	Proto-oncogene tyrosine-protein kinase ROS	Homo sapiens	9606	1649
129	10907	Serine/threonine-protein kinase PLK1	Homo sapiens	9606	257
130	12959	Myosin light chain kinase	Homo sapiens	9606	246
131	10918	Tyrosine-protein kinase ITK/TSK	Homo sapiens	9606	143
132	10919	Tyrosine-protein kinase JAK1	Homo sapiens	9606	153
133	12967	Serine/threonine-protein kinase Chk1	Homo sapiens	9606	411
134	101032	Serine/threonine-protein kinase 11	Homo sapiens	9606	383
135	101034	NT-3 growth factor receptor	Homo sapiens	9606	146
136	101030	Dual specificity testis-specific protein kinase 1	Homo sapiens	9606	441
137	117419	ATP-dependent RNA helicase DHX30	Homo sapiens	9606	646
138	117421	Acyl-CoA dehydrogenase family member 10	Homo sapiens	9606	10
139	117422	Peroxisomal acyl-coenzyme A oxidase 3	Homo sapiens	9606	10
140	117423	Long-chain-fatty-acid--CoA ligase 5	Homo sapiens	9606	645
141	117424	Adenine phosphoribosyltransferase	Homo sapiens	9606	643
142	10929	Ribosomal protein S6 kinase alpha 1	Homo sapiens	9606	386
143	101041	Serine/threonine-protein kinase MRCK gamma	Homo sapiens	9606	301
144	117420	Glycine--tRNA ligase	Homo sapiens	9606	646
145	117426	Isoleucine--tRNA ligase, mitochondrial	Homo sapiens	9606	645
146	101045	Serine/threonine-protein kinase Nek5	Homo sapiens	9606	256
147	117425	Thyroid hormone receptor-associated protein 3	Homo sapiens	9606	601
148	12983	MAP kinase p38 gamma	Homo sapiens	9606	332
149	103095	Serine/threonine-protein kinase 38	Homo sapiens	9606	204
150	101048	Serine/threonine-protein kinase ULK3	Homo sapiens	9606	258
151	10938	Tyrosine-protein kinase JAK2	Homo sapiens	9606	153
152	10939	Ribosomal protein S6 kinase alpha 6	Homo sapiens	9606	386
153	10940	Phosphofructokinase platelet type	Homo sapiens	9606	1
154	101053	Serine/threonine-protein kinase MRCK beta	Homo sapiens	9606	301
155	101055	Interleukin-1 receptor-associated kinase 3	Homo sapiens	9606	1674
156	101056	Serine/threonine-protein kinase 24	Homo sapiens	9606	346
157	101058	Casein kinase I isoform gamma-3	Homo sapiens	9606	322
158	13004	TGF-beta receptor type I	Homo sapiens	9606	404
159	117457	Eukaryotic translation initiation factor 5B	Homo sapiens	9606	646
160	117458	Rab-like protein 3	Homo sapiens	9606	601
161	117459	ADP/ATP translocase 3	Homo sapiens	9606	601
162	117460	Choline-phosphate cytidylyltransferase A	Homo sapiens	9606	643
163	103125	Pyridoxal kinase	Homo sapiens	9606	643
164	101078	Mitogen-activated protein kinase 6	Homo sapiens	9606	392
165	101079	Discoidin domain-containing receptor 2	Homo sapiens	9606	1614
166	10967	Casein kinase I epsilon	Homo sapiens	9606	210
167	117462	Actin-related protein 3	Homo sapiens	9606	601
168	10970	CaM kinase I alpha	Homo sapiens	9606	1702
169	10971	CaM kinase IV	Homo sapiens	9606	1702
170	117463	Putative heat shock protein HSP 90-beta 2	Homo sapiens	9606	601
171	117461	Phosphatidylethanolamine-binding protein 1	Homo sapiens	9606	601
172	10979	Vascular endothelial growth factor receptor 1	Homo sapiens	9606	160
173	10980	Vascular endothelial growth factor receptor 2	Homo sapiens	9606	160
174	103140	Serine/threonine-protein kinase TAO2	Homo sapiens	9606	345
175	117490	Uncharacterized aarF domain-containing protein kinase 1	Homo sapiens	9606	643
176	117491	Uncharacterized aarF domain-containing protein kinase 5	Homo sapiens	9606	643
177	117492	Guanine nucleotide-binding protein G(i) subunit alpha-2	Homo sapiens	9606	601
178	117493	Myosin-14	Homo sapiens	9606	601
179	117494	Exosome RNA helicase MTR4	Homo sapiens	9606	646
180	117495	Structural maintenance of chromosomes protein 2	Homo sapiens	9606	601
181	117496	Septin-9	Homo sapiens	9606	601
182	117497	Very long-chain specific acyl-CoA dehydrogenase, mitochondrial	Homo sapiens	9606	10
183	11017	Glycogen synthase kinase-3 alpha	Homo sapiens	9606	239
184	101130	Serine/threonine-protein kinase TNNI3K	Homo sapiens	9606	349
185	11018	cGMP-dependent protein kinase 2	Homo sapiens	9606	207
186	11019	cGMP-dependent protein kinase 1 beta	Homo sapiens	9606	207
187	101131	Serine/threonine-protein kinase TAO1	Homo sapiens	9606	345
188	117537	Serine/threonine-protein kinase/endoribonuclease IRE2	Homo sapiens	9606	643
189	117538	Uncharacterized protein FLJ45252	Homo sapiens	9606	601
190	117539	Signal recognition particle receptor subunit alpha	Homo sapiens	9606	601
191	117540	RNA cytidine acetyltransferase	Homo sapiens	9606	643
192	117541	Putative nucleoside diphosphate kinase	Homo sapiens	9606	643
193	11046	Dual specificity mitogen-activated protein kinase kinase 2	Homo sapiens	9606	298
194	11047	Dual specificity mitogen-activated protein kinase kinase 4	Homo sapiens	9606	298
195	117542	Cysteine--tRNA ligase, cytoplasmic	Homo sapiens	9606	645
196	101179	Serine/threonine-protein kinase tousled-like 2	Homo sapiens	9606	1657
197	101180	Serine/threonine-protein kinase 32C	Homo sapiens	9606	233
198	101182	Myosin light chain kinase family member 4	Homo sapiens	9606	246
199	101188	Mitogen-activated protein kinase kinase kinase kinase 3	Homo sapiens	9606	341
200	117574	Phenylalanine--tRNA ligase beta subunit	Homo sapiens	9606	645
201	117575	Elongation factor Tu, mitochondrial	Homo sapiens	9606	601
202	117576	Ras-related protein Rab-10	Homo sapiens	9606	646
203	117577	U5 small nuclear ribonucleoprotein 200 kDa helicase	Homo sapiens	9606	646
204	11082	MAP kinase-activated protein kinase 2	Homo sapiens	9606	472
205	117579	Eukaryotic peptide chain release factor GTP-binding subunit ERF3B	Homo sapiens	9606	601
206	117580	Cytochrome c1, heme protein, mitochondrial	Homo sapiens	9606	601
207	117578	Succinate--CoA ligase [ADP-forming] subunit beta, mitochondrial	Homo sapiens	9606	645
208	101204	Bone morphogenetic protein receptor type-1B	Homo sapiens	9606	404
209	101211	Insulin receptor-related protein	Homo sapiens	9606	151
210	11105	MAP kinase-activated protein kinase 5	Homo sapiens	9606	472
211	101220	Misshapen-like kinase 1	Homo sapiens	9606	342
212	101221	Serine/threonine-protein kinase DCLK2	Homo sapiens	9606	1710
213	101222	Casein kinase I isoform alpha-like	Homo sapiens	9606	321
214	101225	Myosin IIIA	Homo sapiens	9606	420
215	101226	Ankyrin repeat and protein kinase domain-containing protein 1	Homo sapiens	9606	241
216	101229	Chaperone activity of bc1 complex-like, mitochondrial	Homo sapiens	9606	1452
217	101231	Serine/threonine-protein kinase 25	Homo sapiens	9606	346
218	101232	ATP-dependent RNA helicase DDX3X	Homo sapiens	9606	1
219	101239	Citron Rho-interacting kinase	Homo sapiens	9606	314
220	109449	S-adenosylmethionine synthase isoform type-2	Homo sapiens	9606	643
221	11149	Rho-associated protein kinase 2	Homo sapiens	9606	315
222	11150	Death-associated protein kinase 1	Homo sapiens	9606	245
223	101269	BR serine/threonine-protein kinase 1	Homo sapiens	9606	410
224	101273	Myosin-IIIB	Homo sapiens	9606	420
225	101278	Serine/threonine-protein kinase RIO3	Homo sapiens	9606	439
226	101281	Serine/threonine-protein kinase DCLK1	Homo sapiens	9606	1710
227	101282	Muscle, skeletal receptor tyrosine protein kinase	Homo sapiens	9606	1684
228	101300	Cell division protein kinase 8	Homo sapiens	9606	327
229	101312	Mitogen-activated protein kinase kinase kinase kinase 1	Homo sapiens	9606	341
230	101316	Uncharacterized aarF domain-containing protein kinase 4	Homo sapiens	9606	471
231	101317	MAP/microtubule affinity-regulating kinase 4	Homo sapiens	9606	412
232	11209	Tyrosine-protein kinase ABL2	Homo sapiens	9606	130
233	101332	NUAK family SNF1-like kinase 1	Homo sapiens	9606	415
234	101333	Interferon-induced, double-stranded RNA-activated protein kinase	Homo sapiens	9606	336
235	101338	PITSLRE serine/threonine-protein kinase CDC2L1	Homo sapiens	9606	431
236	101340	Ephrin type-A receptor 1	Homo sapiens	9606	135
237	101348	Serine/threonine-protein kinase PRKX	Homo sapiens	9606	205
238	11242	Focal adhesion kinase 1	Homo sapiens	9606	136
239	105452	DnaJ homolog subfamily A member 1	Homo sapiens	9606	601
240	101359	Serine/threonine-protein kinase Nek1	Homo sapiens	9606	256
241	101376	Multifunctional protein ADE2	Homo sapiens	9606	1
242	103430	Serine/threonine-protein kinase/endoribonuclease IRE1	Homo sapiens	9606	1
243	101386	LIM domain kinase 2	Homo sapiens	9606	348
244	111631	ADP/ATP translocase 2	Homo sapiens	9606	601
245	103441	Cyclin-dependent kinase-like 5	Homo sapiens	9606	248
246	101398	Phosphatidylinositol-4-phosphate 5-kinase type-1 alpha	Homo sapiens	9606	6
247	101399	Mitogen-activated protein kinase kinase kinase 3	Homo sapiens	9606	419
248	101404	Serine/threonine-protein kinase RIO1	Homo sapiens	9606	437
249	103452	Mitogen-activated protein kinase kinase kinase 6	Homo sapiens	9606	340
250	101407	Cell division cycle 2-like protein kinase 6	Homo sapiens	9606	327
251	101408	Testis-specific serine/threonine-protein kinase 1	Homo sapiens	9606	247
252	103455	Serine/threonine-protein kinase ICK	Homo sapiens	9606	306
253	101410	Serine/threonine-protein kinase 33	Homo sapiens	9606	1715
254	101411	Serine/threonine-protein kinase ULK1	Homo sapiens	9606	258
255	103465	Serine/threonine-protein kinase A-Raf	Homo sapiens	9606	1638
256	101433	Serine/threonine-protein kinase SIK1	Homo sapiens	9606	384
257	11321	Heme oxygenase 2	Homo sapiens	9606	10
258	101441	Actin-related protein 2	Homo sapiens	9606	601
259	101445	Ras-related C3 botulinum toxin substrate 1	Homo sapiens	9606	646
260	101448	Serine/threonine-protein kinase DCLK3	Homo sapiens	9606	1710
261	101460	Serine/threonine-protein kinase PFTAIRE-1	Homo sapiens	9606	430
262	101464	Mitogen-activated protein kinase kinase kinase kinase 4	Homo sapiens	9606	342
263	101465	Serine/threonine-protein kinase LATS1	Homo sapiens	9606	204
264	101473	Activin receptor type-2A	Homo sapiens	9606	405
265	11362	PI3-kinase p110-alpha subunit	Homo sapiens	9606	643
266	11361	Phosphorylase kinase gamma subunit 1	Homo sapiens	9606	234
267	11364	AMP-activated protein kinase, alpha-1 subunit	Homo sapiens	9606	409
268	101484	Leukocyte tyrosine kinase receptor	Homo sapiens	9606	132
269	11379	Macrophage-stimulating protein receptor	Homo sapiens	9606	139
270	101495	Phosphatidylinositol-5-phosphate 4-kinase type-2 beta	Homo sapiens	9606	6
271	101496	Serine/threonine-protein kinase SRPK2	Homo sapiens	9606	250
272	102399	PAS domain-containing serine/threonine-protein kinase	Homo sapiens	9606	416
273	101503	NUAK family SNF1-like kinase 2	Homo sapiens	9606	415
274	101504	Serine/threonine-protein kinase SIK2	Homo sapiens	9606	384
275	101506	Serine/threonine-protein kinase TAO3	Homo sapiens	9606	345
276	101508	Tyrosine-protein kinase Srms	Homo sapiens	9606	219
277	11407	c-Jun N-terminal kinase 2	Homo sapiens	9606	330
278	11408	c-Jun N-terminal kinase 3	Homo sapiens	9606	330
279	11409	Dual specificity mitogen-activated protein kinase kinase 1	Homo sapiens	9606	298
280	101538	Mitogen-activated protein kinase 4	Homo sapiens	9606	392
281	19623	Interleukin-1 receptor-associated kinase 1	Homo sapiens	9606	1674
282	101553	Serine/threonine-protein kinase PCTAIRE-2	Homo sapiens	9606	429
283	11442	Liver glycogen phosphorylase	Homo sapiens	9606	1
284	109747	Cyclin-dependent kinase 12	Homo sapiens	9606	237
285	105655	Delta(24)-sterol reductase	Homo sapiens	9606	10
286	19639	Interleukin-1 receptor-associated kinase 4	Homo sapiens	9606	1674
287	11451	Hepatocyte growth factor receptor	Homo sapiens	9606	139
288	101598	Activin receptor type-1	Homo sapiens	9606	403
289	101602	Serine/threonine-protein kinase LATS2	Homo sapiens	9606	204
290	101607	Serine/threonine-protein kinase 32B	Homo sapiens	9606	233
291	101612	Serine/threonine-protein kinase MARK1	Homo sapiens	9606	412
292	101613	Serine/threonine-protein kinase MST4	Homo sapiens	9606	346
293	11505	Tyrosyl-tRNA synthetase	Homo sapiens	9606	645
294	11537	cAMP-dependent protein kinase type II-alpha regulatory subunit	Homo sapiens	9606	129
295	30000	Adaptor-associated kinase	Homo sapiens	9606	255
296	11569	Ephrin type-B receptor 2	Homo sapiens	9606	135
297	30001	MAP/microtubule affinity-regulating kinase 2	Homo sapiens	9606	412
298	30002	CaM kinase II gamma	Homo sapiens	9606	269
299	30004	Serine/threonine-protein kinase 16	Homo sapiens	9606	255
300	30005	Serine/threonine-protein kinase 17B	Homo sapiens	9606	245
301	30006	Serine/threonine-protein kinase 10	Homo sapiens	9606	344
302	30007	Tyrosine-protein kinase FER	Homo sapiens	9606	137
303	30008	Ephrin type-A receptor 2	Homo sapiens	9606	135
304	30009	Ephrin type-A receptor 3	Homo sapiens	9606	135
305	30010	Ephrin type-A receptor 8	Homo sapiens	9606	135
306	30011	Dual specificity protein kinase TTK	Homo sapiens	9606	308
307	30003	Serine/threonine-protein kinase PLK4	Homo sapiens	9606	257
308	30013	Dual specificty protein kinase CLK1	Homo sapiens	9606	297
309	30014	Dual specificity protein kinase CLK2	Homo sapiens	9606	297
310	30012	Tyrosine-protein kinase FRK	Homo sapiens	9606	141
311	30016	Tyrosine-protein kinase BMX	Homo sapiens	9606	143
312	30017	Serine/threonine-protein kinase NEK2	Homo sapiens	9606	256
313	30018	LIM domain kinase 1	Homo sapiens	9606	348
314	30019	Ephrin type-A receptor 5	Homo sapiens	9606	135
315	30020	Ephrin type-B receptor 1	Homo sapiens	9606	135
316	30021	Ephrin type-A receptor 4	Homo sapiens	9606	135
317	30022	Serine/threonine-protein kinase PCTAIRE-1	Homo sapiens	9606	388
318	30023	Tyrosine kinase non-receptor protein 2	Homo sapiens	9606	131
319	30024	Serine/threonine-protein kinase MST1	Homo sapiens	9606	343
320	30025	Serine/threonine-protein kinase PAK 1	Homo sapiens	9606	401
321	30026	Tyrosine-protein kinase BRK	Homo sapiens	9606	141
322	30027	Ephrin type-A receptor 7	Homo sapiens	9606	135
323	30028	CaM kinase I delta	Homo sapiens	9606	1702
324	30029	CaM-kinase kinase alpha	Homo sapiens	9606	432
325	30030	Serine/threonine-protein kinase NEK9	Homo sapiens	9606	256
326	30031	CaM kinase I gamma	Homo sapiens	9606	1702
327	30032	CaM-kinase kinase beta	Homo sapiens	9606	432
328	30033	Tyrosine- and threonine-specific cdc2-inhibitory kinase	Homo sapiens	9606	259
329	30034	Mitogen-activated protein kinase kinase kinase 5	Homo sapiens	9606	261
330	30035	Serine/threonine-protein kinase 2	Homo sapiens	9606	344
331	30036	Dual specificity protein kinase CLK4	Homo sapiens	9606	297
332	30037	MAP kinase signal-integrating kinase 2	Homo sapiens	9606	428
333	30038	Serine/threonine-protein kinase NEK6	Homo sapiens	9606	256
334	109903	Serine/threonine-protein kinase N3	Homo sapiens	9606	643
335	30040	Serine/threonine-protein kinase PAK6	Homo sapiens	9606	402
336	30041	Serine/threonine-protein kinase 36	Homo sapiens	9606	258
337	30042	BMP-2-inducible protein kinase	Homo sapiens	9606	255
338	30043	Serine/threonine-protein kinase PIM2	Homo sapiens	9606	235
339	30044	Serine/threonine-protein kinase PAK7	Homo sapiens	9606	402
340	30045	Serine/threonine-protein kinase 17A	Homo sapiens	9606	245
341	30046	Ephrin type-A receptor 6	Homo sapiens	9606	135
342	30047	TRAF2- and NCK-interacting kinase	Homo sapiens	9606	342
343	30048	Serine/threonine-protein kinase 38-like	Homo sapiens	9606	204
344	11617	Protein kinase C eta	Homo sapiens	9606	286
345	30049	Mitogen-activated protein kinase kinase kinase kinase 5	Homo sapiens	9606	341
346	30050	Mitogen-activated protein kinase kinase kinase 4	Homo sapiens	9606	261
347	11622	CaM kinase II delta	Homo sapiens	9606	269
348	11626	Cyclin-dependent kinase 9	Homo sapiens	9606	328
349	11629	Casein kinase I gamma 2	Homo sapiens	9606	210
350	11635	Protein kinase C alpha	Homo sapiens	9606	317
351	11636	Protein kinase C beta	Homo sapiens	9606	317
352	11637	Protein kinase N1	Homo sapiens	9606	208
353	11638	MAP kinase ERK2	Homo sapiens	9606	329
354	11639	MAP kinase ERK1	Homo sapiens	9606	329
355	11678	Cyclin-dependent kinase 2	Homo sapiens	9606	323
356	11691	Tyrosine-protein kinase BLK	Homo sapiens	9606	141
357	11720	Casein kinase I alpha	Homo sapiens	9606	210
358	30015	Dual specificity protein kinase CLK3	Homo sapiens	9606	297
359	11752	Vascular endothelial growth factor receptor 3	Homo sapiens	9606	160
360	11755	Tyrosine-protein kinase FYN	Homo sapiens	9606	141
361	11785	Tyrosine-protein kinase HCK	Homo sapiens	9606	141
362	20007	Mixed lineage kinase 7	Homo sapiens	9606	421
363	20014	Serine/threonine-protein kinase Aurora-A	Homo sapiens	9606	251
364	103986	GTP-binding nuclear protein Ran	Homo sapiens	9606	601
365	20020	Serine/threonine-protein kinase GAK	Homo sapiens	9606	255
366	20025	Serine/threonine-protein kinase RIPK2	Homo sapiens	9606	241
367	11842	Tyrosine-protein kinase Lyn	Homo sapiens	9606	141
368	11843	Ribosomal protein S6 kinase alpha 2	Homo sapiens	9606	386
369	11870	Mitogen-activated protein kinase kinase kinase 11	Homo sapiens	9606	421
370	11873	Mitogen-activated protein kinase kinase kinase 10	Homo sapiens	9606	421
371	18033	Tyrosine-protein kinase YES	Homo sapiens	9606	141
372	11902	Nerve growth factor receptor Trk-A	Homo sapiens	9606	146
373	11908	Serine/threonine-protein kinase PAK 3	Homo sapiens	9606	401
374	11925	Fibroblast growth factor receptor 4	Homo sapiens	9606	150
375	11926	Fibroblast growth factor receptor 3	Homo sapiens	9606	150
376	20139	Serine-protein kinase ATR	Homo sapiens	9606	305
377	104126	Phosphatidylinositol-5-phosphate 4-kinase type-2 gamma	Homo sapiens	9606	643
378	11969	cAMP-dependent protein kinase alpha-catalytic subunit	Homo sapiens	9606	205
379	11970	cAMP-dependent protein kinase, gamma catalytic subunit	Homo sapiens	9606	205
380	20171	Serine/threonine-protein kinase Aurora-C	Homo sapiens	9606	251
381	104146	Mitotic checkpoint serine/threonine-protein kinase BUB1	Homo sapiens	9606	1100
382	100069	Tyrosine-protein kinase FES	Homo sapiens	9606	137
383	100071	Serine/threonine-protein kinase PAK 2	Homo sapiens	9606	401
384	100075	TGF-beta receptor type II	Homo sapiens	9606	405
385	100077	Cell division cycle 7-related protein kinase	Homo sapiens	9606	271
386	100079	Tyrosine-protein kinase receptor RET	Homo sapiens	9606	140
387	100080	Serine/threonine-protein kinase PAK 4	Homo sapiens	9606	402
388	12026	DNA topoisomerase II beta	Homo sapiens	9606	644
389	100097	Tyrosine-protein kinase BTK	Homo sapiens	9606	143
390	100098	Serine/threonine-protein kinase WEE1	Homo sapiens	9606	259
391	12037	myosin light chain kinase 2	Homo sapiens	9606	246
392	12038	Mitogen-activated protein kinase kinase kinase 9	Homo sapiens	9606	421
393	100104	Serine/threonine-protein kinase ILK-1	Homo sapiens	9606	294
394	100126	Serine/threonine-protein kinase B-raf	Homo sapiens	9606	1638
395	100127	Tyrosine-protein kinase FGR	Homo sapiens	9606	141
396	100128	Breakpoint cluster region protein	Homo sapiens	9606	291
397	100129	Ephrin type-B receptor 4	Homo sapiens	9606	135
398	12071	Cyclin-dependent kinase 1	Homo sapiens	9606	323
399	100140	Serine/threonine-protein kinase c-TAK1	Homo sapiens	9606	412
400	12090	Dual-specificity tyrosine-phosphorylation regulated kinase 1A	Homo sapiens	9606	465
401	10044	Casein kinase II alpha	Homo sapiens	9606	252
402	10050	Nucleoside diphosphate kinase 2	Homo sapiens	9606	1
403	10051	Death-associated protein kinase 3	Homo sapiens	9606	245
404	104271	Cyclin-dependent kinase 10	Homo sapiens	9606	1
405	104272	Cyclin-dependent kinase 13	Homo sapiens	9606	1
406	104274	Phosphatidylinositol-5-phosphate 4-kinase type-2 alpha	Homo sapiens	9606	643
407	104278	STE20-related kinase adapter protein alpha	Homo sapiens	9606	601
408	104279	Receptor-interacting serine/threonine-protein kinase 3	Homo sapiens	9606	1334
409	10087	Deoxycytidine kinase	Homo sapiens	9606	643
410	10120	MAP kinase p38 beta	Homo sapiens	9606	332
411	10140	Tyrosine-protein kinase LCK	Homo sapiens	9606	141
412	12214	Tyrosine-protein kinase ZAP-70	Homo sapiens	9606	142
413	10170	Quinone reductase 2	Homo sapiens	9606	10
414	10185	Adenosine kinase	Homo sapiens	9606	1
415	10188	MAP kinase p38 alpha	Homo sapiens	9606	332
416	10191	Adenylate kinase 2	Homo sapiens	9606	1
417	10197	Glycogen synthase kinase-3 beta	Homo sapiens	9606	239
418	12247	Protein kinase C delta	Homo sapiens	9606	318
419	10207	cAMP-dependent protein kinase beta-1 catalytic subunit	Homo sapiens	9606	205
420	12261	c-Jun N-terminal kinase 1	Homo sapiens	9606	330
421	10216	Protein kinase C zeta	Homo sapiens	9606	303
422	104434	TP53-regulating kinase	Homo sapiens	9606	1
423	12276	Mitogen-activated protein kinase kinase kinase 1	Homo sapiens	9606	261
424	10235	Dual specificity mitogen-activated protein kinase kinase 6	Homo sapiens	9606	298
425	116735	dCTP pyrophosphatase 1	Homo sapiens	9606	646
426	12718	Serine/threonine-protein kinase Sgk1	Homo sapiens	9606	209
427	11400	Serine/threonine-protein kinase mTOR	Homo sapiens	9606	450
428	101069	Wee1-like protein kinase 2	Homo sapiens	9606	398
429	12699	Receptor protein-tyrosine kinase erbB-4	Homo sapiens	9606	149
430	10056	DNA-dependent protein kinase	Homo sapiens	9606	305
431	101324	Mitogen-activated protein kinase kinase kinase 7	Homo sapiens	9606	307
432	101183	Homeodomain-interacting protein kinase 1	Homo sapiens	9606	390

## Sheet: kinase_ligands
	molregno	chembl_id	canonical_smiles
0	343041	CHEMBL377300	Cc1cc2c(F)c(Oc3ncnn4cc(OC[C@@H](C)O)c(C)c34)ccc2[nH]1
1	714243	CHEMBL1287853	Cc1cnc(Nc2ccc(OCCN3CCCC3)cc2)nc1Nc1cccc(S(=O)(=O)NC(C)(C)C)c1
2	1927177	CHEMBL3545328	O=C(Nc1ccc(-c2ccnc(Nc3ccc(N4CCOCC4)cc3)n2)cc1)C1CCCN1
3	1592331	CHEMBL3039513	CC[C@@](C)(Nc1ccnc(-c2c[nH]c3ncccc23)n1)C(=O)NCC(F)(F)F
4	1563660	CHEMBL2386889	Cn1cc(-c2cnn3c(N)c(Br)c([C@@H]4CCCNC4)nc23)cn1
5	1592335	CHEMBL3039517	Cc1cnc(NC(=O)Nc2cc(Br)c(C)cc2OC[C@@H]2CNCCO2)cn1
6	1410576	CHEMBL2138625	C=CC(=O)Nc1cc2c(Nc3ccc(F)c(Cl)c3)ncnc2cc1C#CC(C)(C)N1CCN(C)CC1
7	568337	CHEMBL574737	CN[C@@H]1C[C@H]2O[C@@](C)([C@@H]1OC)n1c3ccccc3c3c4c(c5c6ccccc6n2c5c31)C(=O)N[C@H]4O
8	568338	CHEMBL572881	CC1(C)CNc2cc(NC(=O)c3cccnc3NCc3ccncc3)ccc21
9	568339	CHEMBL574738	CCN1CCN(Cc2ccc(NC(=O)Nc3ccc(Oc4cc(NC)ncn4)cc3)cc2C(F)(F)F)CC1
10	568340	CHEMBL558752	Cn1c(Nc2ccc(C(F)(F)F)cc2)nc2cc(Oc3ccnc(-c4ncc(C(F)(F)F)[nH]4)c3)ccc21
11	1265685	CHEMBL1922094	Cc1c(CN2CCN(C(=O)[C@H](C)O)CC2)sc2c(N3CCOCC3)nc(-c3cnc(N)nc3)nc12
12	568342	CHEMBL573339	Oc1cccc(-c2nc(N3CCOCC3)c3oc4ncccc4c3n2)c1
13	1592343	CHEMBL3039525	CN1CCN(C2CCN(C(=O)Nc3cc(Oc4ccc(NC(=O)C5(C(=O)Nc6ccc(F)cc6)CC5)c(F)c4)ccn3)CC2)CC1
14	1677842	CHEMBL3188551	Cc1c(Cn2c(C)nc3c(C(=O)O)cc(N4CCOCC4)cc32)cccc1C(F)(F)F
15	2179094	CHEMBL3969723	CN1CC[C@@H](c2c(O)cc(O)c3c(=O)cc(-c4ccccc4Cl)oc23)[C@@H]1CO
16	1832976	CHEMBL3402762	CN1CCC(COc2cnc(-c3cccc(Cn4nc(-c5cccc(C#N)c5)ccc4=O)c3)nc2)CC1
17	35352	CHEMBL281948	COC(=O)[C@@]1(O)C[C@H]2O[C@]1(C)n1c3ccccc3c3c4c(c5c6ccccc6n2c5c31)C(=O)NC4
18	1724956	CHEMBL3218575	Cc1ccc(S(=O)(=O)Nc2nc3ccccc3nc2Nc2ccc3nsnc3c2)cc1
19	1724957	CHEMBL3218576	COc1c(OCCCN2CCOCC2)ccc2c1N=C(NC(=O)c1cnc(N)nc1)N1CCN=C21
20	14366	CHEMBL428690	CN1CC[C@H](c2c(O)cc(O)c3c(=O)cc(-c4ccccc4Cl)oc23)[C@H](O)C1
21	1365023	CHEMBL2087361	C#Cc1cccc(Nc2ncnc3cc4c(cc23)OCCOCCOCCO4)c1
22	1724959	CHEMBL3218578	COc1ccc(-c2ccc3ncc4c(c3c2)n(-c2ccc(N3CCNCC3)c(C(F)(F)F)c2)c(=O)n4C)cn1
23	1153572	CHEMBL1789941	N#CC[C@H](C1CCCC1)n1cc(-c2ncnc3[nH]ccc23)cn1
24	1162276	CHEMBL1801204	COc1ccc(-c2ccc3c(N4CCOC[C@@H]4C)nc(N4CCOC[C@@H]4C)nc3n2)cc1CO
25	1927209	CHEMBL3545360	COc1cc(N2CCC(N3CCN(C)CC3)CC2)ccc1Nc1ncnc(Nc2ccccc2S(=O)(=O)C(C)C)n1
26	623658	CHEMBL1091644	C[C@]1(O)C[C@@H](c2nc(-c3ccc4ccc(-c5ccccc5)nc4c3)c3c(N)nccn32)C1
27	1927215	CHEMBL3545366	CCn1c(=O)c(-c2cc[nH]n2)cc2c(C)nc(N)nc21
28	596528	CHEMBL592445	CN(C)C1CCN(C(=O)c2ccc(NC(=O)Nc3ccc(-c4nc(N5CCOCC5)nc(N5CCOCC5)n4)cc3)cc2)CC1
29	1675825	CHEMBL3186534	N#CC1(c2ccc(NC(=O)c3cccnc3NCc3ccncc3)cc2)CCCC1
30	716337	CHEMBL1289926	CNC(=O)c1ccccc1Sc1ccc2c(/C=C/c3ccccn3)n[nH]c2c1
31	489525	CHEMBL477772	Cc1ccc(Nc2nccc(N(C)c3ccc4c(C)n(C)nc4c3)n2)cc1S(N)(=O)=O
32	436277	CHEMBL572878	Cc1cc(Nc2cc(N3CCN(C)CC3)nc(Sc3ccc(NC(=O)C4CC4)cc3)n2)n[nH]1
33	436278	CHEMBL402548	CO[C@@H](C(=O)N1Cc2n[nH]c(NC(=O)c3ccc(N4CCN(C)CC4)cc3)c2C1)c1ccccc1
34	1671735	CHEMBL3182444	O=C(O)C1(Cc2cccc(Nc3nccs3)n2)CCC(Oc2cccc(Cl)c2F)CC1
35	167995	CHEMBL103667	Cc1ccc(-n2nc(C(C)(C)C)cc2NC(=O)Nc2ccc(OCCN3CCOCC3)c3ccccc23)cc1
36	144959	CHEMBL91829	CN(C)C[C@@H]1CCn2cc(c3ccccc32)C2=C(C(=O)NC2=O)c2cn(c3ccccc23)CCO1
37	317507	CHEMBL191003	Nc1nc(Nc2ccc(S(N)(=O)=O)cc2)nn1C(=O)c1c(F)cccc1F
38	1619524	CHEMBL3120215	COc1cccc2cc(-c3nc([C@H]4CC[C@H](C(=O)O)CC4)n4ncnc(N)c34)[nH]c12
39	431685	CHEMBL405130	COc1cc2ncnc(Nc3ccc(O)cc3)c2cc1OC
40	695878	CHEMBL1233528	CC[C@@H]1C(=O)N(C)c2cnc(Nc3ccc(C(=O)N[C@H]4CC[C@H](N5CCN(CC6CC6)CC5)CC4)cc3OC)nc2N1C(C)C
41	430664	CHEMBL261849	COc1ccc(COc2ccc(Cc3cnc(N)nc3N)cc2OC)cc1
42	363083	CHEMBL215152	CCN(CCO)CCCOc1ccc2c(Nc3cc(CC(=O)Nc4cccc(F)c4)[nH]n3)ncnc2c1
43	1927245	CHEMBL3545396	COc1cccc(Nc2ncnn3ccc(CN4CC[C@@H](N)[C@H](O)C4)c23)c1
44	363089	CHEMBL415049	CCN(CCCOc1ccc2c(Nc3cc(CC(=O)Nc4cccc(F)c4)[nH]n3)ncnc2c1)CCOP(=O)(O)O
45	570962	CHEMBL575448	C[C@@]1(C(=O)Nc2ccc(F)nc2)CCCN1c1nc(Nc2cc(C3CC3)n[nH]2)c2cccn2n1
46	1342038	CHEMBL2029988	COc1cc2ncnc(Oc3cccc(NC(=O)Nc4cc(C(C)(C)C(F)(F)F)on4)c3)c2cc1OC
47	1420377	CHEMBL2146883	O=C(c1ccc(F)c(F)c1Nc1ccc(I)cc1F)N1CC(O)([C@@H]2CCCCN2)C1
48	698457	CHEMBL1236107	Cn1cc(-c2ccc3nnc(Sc4ccc5ncccc5c4)n3n2)cn1
49	617563	CHEMBL1078178	N#CCNC(=O)c1ccc(-c2ccnc(Nc3ccc(N4CCOCC4)cc3)n2)cc1
50	1614941	CHEMBL3109738	COc1cc2ncnc3c2cc1OCCCCCN(C)Cc1ccc(Br)cc1N3
51	1214046	CHEMBL1873475	C=CC(=O)N1CCC[C@@H](n2nc(-c3ccc(Oc4ccccc4)cc3)c3c(N)ncnc32)C1
52	1624674	CHEMBL3128043	Cc1nc(Nc2[nH]nc3c2CN(C(=O)N[C@H](CN(C)C)c2ccccc2)C3(C)C)c2sccc2n1
53	1572454	CHEMBL2408045	CNC(=O)CN1CCC(Oc2cc3c(Nc4cccc(Cl)c4F)ncnc3cc2OC)CC1
54	453228	CHEMBL507361	O=C(NOC[C@H](O)CO)c1ccc(F)c(F)c1Nc1ccc(I)cc1F
55	1117804	CHEMBL1738757	CNC(=O)c1cc(Oc2ccc(NC(=O)Nc3cc(C(C)(C)C)nn3-c3ccc4ncccc4c3)c(F)c2)ccn1
56	299120	CHEMBL180022	CCOc1cc2ncc(C#N)c(Nc3ccc(OCc4ccccn4)c(Cl)c3)c2cc1NC(=O)/C=C/CN(C)C
57	1277553	CHEMBL1946170	CNC(=O)c1cc(Oc2ccc(NC(=O)Nc3ccc(Cl)c(C(F)(F)F)c3)c(F)c2)ccn1
58	1352309	CHEMBL2048872	N[C@@H]1CCCN(c2c(/C=C3\SC(=O)NC3=O)cccc2-c2ccccc2)C1
59	12922	CHEMBL274654	Cc1[nH]c(/C=C2\C(=O)Nc3ccccc32)c(C)c1CCC(=O)O
60	715901	CHEMBL1289494	COc1cc2nccc(Oc3ccc(NC(=O)Nc4cc(C)on4)c(Cl)c3)c2cc1OC
61	1926781	CHEMBL3544932	CCS(=O)(=O)c1cccc(-c2cc(C(=O)NC3CCN(C)CC3)c(C)c3[nH]c4ncc(C)cc4c23)c1
62	30847	CHEMBL283120	COc1cc([C@@H]2c3cc4c(cc3[C@H](O)[C@H]3COC(=O)[C@@H]23)OCO4)cc(OC)c1OC
63	373381	CHEMBL388978	CN[C@@H]1C[C@H]2O[C@@](C)([C@@H]1OC)n1c3ccccc3c3c4c(c5c6ccccc6n2c5c31)C(=O)NC4
64	50822	CHEMBL38380	O=S(=O)(c1cccc2cnccc12)N1CCCNCC1
65	19081	CHEMBL278041	Oc1ccc(-c2nc(-c3ccc(F)cc3)c(-c3ccncc3)[nH]2)cc1
66	1926793	CHEMBL3544944	O=c1[nH]c(C2CCCN2)nc2c1oc1ccc(Cl)cc12
67	416907	CHEMBL400402	Cc1cc(-c2cc(O)ccc2Cl)cc2nnc(Nc3ccc(OCCN4CCCC4)cc3)nc12
68	1626762	CHEMBL3137331	CNC(=O)c1ccc(Nc2ncc(C(F)(F)F)c(NCc3nccnc3N(C)S(C)(=O)=O)n2)cc1
69	1441421	CHEMBL2180604	Cc1cc(C(=O)Nc2cc(Oc3ccc4nc(NC(=O)C5CC5)cn4n3)ccc2C)n(C)n1
70	1626767	CHEMBL3137336	Cn1ncc(Cl)c1-c1cc(C(=O)N[C@H](CN)Cc2ccc(F)c(F)c2)oc1Cl
71	2021521	CHEMBL3688339	CC(=O)c1cnc2ccc(-c3cc(Cl)c(O)c(Cl)c3)nc2c1N[C@H]1CC[C@H](CN(C)C)CC1
72	1428626	CHEMBL2165191	Cc1cc([C@@H](C)Nc2ccccc2C(=O)O)c2nc(N3CCOCC3)cc(=O)n2c1
73	165012	CHEMBL101253	Clc1ccc(Nc2nnc(Cc3ccncc3)c3ccccc23)cc1
74	1117844	CHEMBL1738797	CCc1cc2c(cc1N1CCC(N3CCOCC3)CC1)C(C)(C)c1[nH]c3cc(C#N)ccc3c1C2=O
75	701078	CHEMBL1241855	COc1cc(OC)c(/C=C/S(=O)(=O)Cc2ccc(OC)c(NCC(=O)O)c2)c(OC)c1
76	490644	CHEMBL513909	CC[C@@H]1C(=O)N(C)c2cnc(Nc3ccc(C(=O)NC4CCN(C)CC4)cc3OC)nc2N1C1CCCC1
77	699032	CHEMBL1236682	COc1cc(F)c(F)c(Nc2ccc(I)cc2F)c1NS(=O)(=O)C1(C[C@H](O)CO)CC1
78	597145	CHEMBL603469	C[C@]12O[C@H](C[C@]1(O)CO)n1c3ccccc3c3c4c(c5c6ccccc6n2c5c31)CNC4=O
79	1926809	CHEMBL3544960	NC[C@@](O)(c1ccc(Cl)cc1)c1ccc(-c2cn[nH]c2)cc1
80	691867	CHEMBL1229517	CCCS(=O)(=O)Nc1ccc(F)c(C(=O)c2c[nH]c3ncc(-c4ccc(Cl)cc4)cc23)c1F
81	1926813	CHEMBL3544964	Cn1nccc1Nc1nccc(-c2ccn([C@H](CO)c3ccc(Cl)c(F)c3)c(=O)c2)n1
82	62111	CHEMBL288441	COc1cc(Nc2c(C#N)cnc3cc(OCCCN4CCN(C)CC4)c(OC)cc23)c(Cl)cc1Cl
83	602271	CHEMBL601719	C[C@@H](Oc1cc(-c2cnn(C3CCNCC3)c2)cnc1N)c1c(Cl)ccc(F)c1Cl
84	603809	CHEMBL598797	C#Cc1cccc(Nc2ncnc3cc(OC)c(OCCCCCCC(=O)NO)cc23)c1
85	1276066	CHEMBL1944698	CN1C/C=C/CCOc2cccc(c2)-c2ccnc(n2)Nc2cccc(c2)C1
86	424611	CHEMBL253969	NC(=O)c1c(OCc2c(F)cc(Br)cc2F)nsc1NC(=O)NCCCCN1CCCC1
87	456867	CHEMBL491473	COc1cc2c(Oc3ccc4[nH]c(C)cc4c3F)ncnc2cc1OCCCN1CCCC1
88	426660	CHEMBL255863	Cc1cn(-c2cc(NC(=O)c3ccc(C)c(Nc4nccc(-c5cccnc5)n4)c3)cc(C(F)(F)F)c2)cn1
89	1926815	CHEMBL3544966	O=C1NC(=O)/C(=C/c2ccc3nccc(-c4ccncc4)c3c2)S1
90	88232	CHEMBL939	COc1cc2ncnc(Nc3ccc(F)c(Cl)c3)c2cc1OCCCN1CCOCC1
91	559790	CHEMBL564829	CNC(=O)c1nn(C)c2c1C(C)(C)Cc1cnc(Nc3ccc(N4CCN(C)CC4)cc3)nc1-2
92	1926832	CHEMBL3544983	COc1cc2c(Nc3ccc(Cl)c(Cl)c3F)ncnc2cc1OC[C@@H]1C[C@@H]2CN(C)C[C@@H]2C1
93	328891	CHEMBL372764	CCCCCCCCCCCCCCCCCCOP(=O)([O-])OC1CC[N+](C)(C)CC1
94	630975	CHEMBL1084546	CN(c1ncccc1CNc1nc(Nc2ccc3c(c2)CC(=O)N3)ncc1C(F)(F)F)S(C)(=O)=O
95	486594	CHEMBL496102	COc1ccc2c(OCc3nnc4ccc(-c5ccccc5)nn34)ccnc2c1
96	1377987	CHEMBL2105717	COc1cc2nccc(Oc3ccc(NC(=O)C4(C(=O)Nc5ccc(F)cc5)CC4)cc3)c2cc1OC
97	1344709	CHEMBL2035187	C1=C/COCc2cc(ccc2OCCN2CCCC2)Nc2nccc(n2)-c2cccc(c2)COC/1
98	573133	CHEMBL576982	CC(C)(C)c1cc(NC(=O)Nc2ccc(-c3cn4c(n3)sc3cc(OCCN5CCOCC5)ccc34)cc2)no1
99	1377998	CHEMBL2105728	CC1(COc2ccc3c(c2)ncn3-c2ccc3cccc(N4CCC(N)CC4)c3n2)COC1
100	1038036	CHEMBL1615025	Cn1c(=O)c(F)c(Nc2ccc(I)cc2F)c2c(=O)n(C[C@@H](O)CO)cnc21
101	497877	CHEMBL514201	C[C@H]1CN(C(=O)c2cc3c(C(=O)C(=O)N(C)C)cn(C)c3cc2Cl)[C@H](C)CN1Cc1ccc(F)cc1
102	1677014	CHEMBL3187723	Cn1cnc2c(F)c(Nc3ccc(Br)cc3F)c(C(=O)NOCCO)cc21
103	562391	CHEMBL551064	Nc1ncnc2c1c(-c1cccc(OCc3ccccc3)c1)cn2[C@H]1C[C@H](N2CCC2)C1
104	88797	CHEMBL941	Cc1ccc(NC(=O)c2ccc(CN3CCN(C)CC3)cc2)cc1Nc1nccc(-c2cccnc2)n1
105	692957	CHEMBL1230607	CC(C)CC(=O)Nc1n[nH]c2c1CN(C(=O)C1CCN(C)CC1)C2(C)C
106	692959	CHEMBL1230609	COc1cc2c(Oc3ccc(NC(=O)C4(C(=O)Nc5ccc(F)cc5)CC4)cc3F)ccnc2cc1OCCCN1CCOCC1
107	1060577	CHEMBL1645462	Cc1c(NC(=O)OC[C@@H]2COCCN2)cn2ncnc(Nc3ccc4c(cnn4Cc4cccc(F)c4)c3)c12
108	693474	CHEMBL1231124	Cc1cc(Nc2nc(N[C@@H](C)c3ncc(F)cn3)ncc2Cl)[nH]n1
109	1790692	CHEMBL3334567	C[C@@H](c1ccc2nccn2c1)n1nnc2ncc(-c3cnn(C)c3)nc21
110	1671912	CHEMBL3182621	Cc1cc(C(=O)NOCCO)c(Nc2ccc(I)cc2F)n(C)c1=O
111	1525993	CHEMBL2336325	CNC(=O)c1cccc(-c2ccc3c(N4CCOC[C@@H]4C)nc(N4CCOC[C@@H]4C)nc3n2)c1
112	716009	CHEMBL1289601	COc1cc2nccc(Oc3ccc(NC(=O)NC4CC4)c(Cl)c3)c2cc1C(N)=O
113	2197739	CHEMBL3989868	Cc1cc(Nc2ncnc3ccc(NC4=NC(C)(C)CO4)cc23)ccc1Oc1ccn2ncnc2c1
114	1378029	CHEMBL2105759	CCS(=O)(=O)N1CC(CC#N)(n2cc(-c3ncnc4[nH]ccc34)cn2)C1
115	579824	CHEMBL571546	O=C(Cc1ccc(-c2ccc(OCCN3CCOCC3)cc2)cn1)NCc1ccccc1
116	1763569	CHEMBL3301607	O=C(Nc1nc2cccc(-c3ccc(CN4CCS(=O)(=O)CC4)cc3)n2n1)C1CC1
117	494834	CHEMBL522892	CN1CCN(c2ccc3nc(-c4c(N)c5c(F)cccc5[nH]c4=O)[nH]c3c2)CC1
118	2116850	CHEMBL3907479	Cc1nc2ccc(-n3ncc(C(=O)c4cc5ccccc5[nH]4)c3N)cc2[nH]1
119	367860	CHEMBL221959	C[C@@H]1CCN(C(=O)CC#N)C[C@@H]1N(C)c1ncnc2[nH]ccc12
120	1763572	CHEMBL3301610	CCN1CCN(Cc2ccc(Nc3ncc(F)c(-c4cc(F)c5nc(C)n(C(C)C)c5c4)n3)nc2)CC1
121	1677558	CHEMBL3188267	CNC(=O)c1ccc(-c2cnc3ncc(Cc4ccc5ncccc5c4)n3n2)cc1F
122	361203	CHEMBL384304	COc1ccc(F)c(F)c1C(=O)c1cnc(NC2CCN(S(C)(=O)=O)CC2)nc1N
123	13048	CHEMBL535	CCN(CC)CCNC(=O)c1c(C)[nH]c(/C=C2\C(=O)Nc3ccc(F)cc32)c1C
124	426232	CHEMBL254760	Cn1cnc(-c2cc3nccc(Oc4ccc(NC(=S)NC(=O)Cc5ccccc5)cc4F)c3s2)c1
125	250	CHEMBL10	C[S+]([O-])c1ccc(-c2nc(-c3ccc(F)cc3)c(-c3ccncc3)[nH]2)cc1
126	1673970	CHEMBL3184679	COc1cc(CCc2cc(NC(=O)c3ccc(N4CC(C)NC(C)C4)cc3)n[nH]2)cc(OC)c1
127	625907	CHEMBL1094408	COc1ccc(N2CCN(C)CC2)cc1Nc1ncc2c(n1)-c1c(c(C(N)=O)nn1C)CC2
128	1763574	CHEMBL3301612	COC(=O)N[C@@H](C)CNc1nccc(-c2cn(C(C)C)nc2-c2cc(Cl)cc(NS(C)(=O)=O)c2F)n1
129	276734	CHEMBL1336	CNC(=O)c1cc(Oc2ccc(NC(=O)Nc3ccc(Cl)c(C(F)(F)F)c3)cc2)ccn1
130	1763584	CHEMBL3301622	CCc1nc(C(N)=O)c(Nc2ccc(N3CCC(N4CCN(C)CC4)CC3)c(OC)c2)nc1NC1CCOCC1
131	1383172	CHEMBL2110732	COc1cc2ncnc(Nc3ccc(F)c(Cl)c3)c2cc1NC(=O)/C=C/CN1CCCCC1
132	1380102	CHEMBL2107832	O=C(NC[C@H](O)CO)c1ccncc1Nc1ccc(I)cc1F
133	1348359	CHEMBL2041933	NC(=O)Nc1cc(-c2cccc(F)c2)sc1C(=O)N[C@H]1CCCNC1
134	1412359	CHEMBL2140408	Cc1csc(-c2nnc(Nc3ccc(Oc4ncccc4-c4ccnc(N)n4)cc3)c3ccccc23)c1
135	1449226	CHEMBL2219422	Cn1ncc(Cl)c1-c1cc(C(=O)N[C@H](CN)Cc2cccc(F)c2)sc1Cl
136	441100	CHEMBL411907	C=CCN(/C=C1/C(=O)O[C@H](COC)[C@@]2(C)C1=C(O)C(=O)C1=C2[C@H](OC(C)=O)C[C@]2(C)C(=O)CC[C@@H]12)CC=C
137	1926925	CHEMBL3545076	Cn1cc(-c2ccc(F)c(C(F)(F)F)c2)nc1C1CCN(c2ncnc3[nH]ncc23)CC1
138	273	CHEMBL440084	NC(=O)c1ccc(-c2nc(-c3ccccn3)c(-c3ccc4c(c3)OCO4)[nH]2)cc1
139	83217	CHEMBL300138	Cn1cc(C2=C(c3cn(C4CCN(Cc5ccccn5)CC4)c4ccccc34)C(=O)NC2=O)c2ccccc21
140	1926932	CHEMBL3545083	COCCN1CCN(Cc2ccc(-c3n[nH]c4c3C(=O)c3c(NC(=O)NN5CCOCC5)cccc3-4)cc2)CC1
141	1926934	CHEMBL3545085	CC(C)c1cc(CNc2nc(Nc3cc(C4CC4)[nH]n3)cc(N3CCN(C)CC3)n2)on1
142	1102616	CHEMBL1721885	Cc1[nH]c(/C=C2\C(=O)Nc3ccc(F)cc32)c(C)c1C(=O)NC[C@H](O)CN1CCOCC1
143	1448219	CHEMBL2216870	CC[C@H](Nc1ncnc2[nH]cnc12)c1nc2cccc(F)c2c(=O)n1-c1ccccc1
144	511261	CHEMBL445813	O=C(NC1CCNCC1)c1n[nH]cc1NC(=O)c1c(Cl)cccc1Cl
145	1279264	CHEMBL1950289	O[C@H]1CC[C@H](Nc2ncc3nc(Nc4c(F)cc(F)cc4F)n([C@H]4CCOC4)c3n2)CC1
146	508707	CHEMBL483321	COCC(=O)NC/C=C/c1ccc2ncnc(Nc3ccc(Oc4ccc(C)nc4)c(C)c3)c2c1
147	41764	CHEMBL31965	C=CC(=O)Nc1cc2c(Nc3ccc(F)c(Cl)c3)ncnc2cc1OCCCN1CCOCC1
148	692515	CHEMBL1230165	O=C(O)c1ccc2c(c1)nc(Nc1cccc(Cl)c1)c1ccncc12
149	1844006	CHEMBL3426621	C[C@H]1CNCCCN1S(=O)(=O)c1cccc2cncc(F)c12
150	33576	CHEMBL24828	COc1cc2c(Nc3ccc(Br)cc3F)ncnc2cc1OCC1CCN(C)CC1
151	582954	CHEMBL565612	CN1CCN(c2nc(C3=C(c4c[nH]c5ccccc45)C(=O)NC3=O)c3ccccc3n2)CC1
152	1281325	CHEMBL1952329	CN1CCC(CNc2ccc3ncc(-c4cccc(OC(F)(F)F)c4)n3n2)CC1
153	1926959	CHEMBL3545110	CN(C)C(=O)c1cc2cnc(Nc3ccc(N4CCNCC4)cn3)nc2n1C1CCCC1
154	540975	CHEMBL536151	O=C(Nc1cc(C(F)(F)F)cc(C(F)(F)F)c1)c1cc(Cl)ccc1O
155	2032433	CHEMBL3699142	CCNC(=O)C#Cc1ccc2c(c1)NC(=O)/C2=C(\Nc1ccc(CN(C)C)cc1)c1ccccc1
156	1519923	CHEMBL2325741	NC1(C(=O)N[C@@H](CCO)c2ccc(Cl)cc2)CCN(c2ncnc3[nH]ccc23)CC1
157	442167	CHEMBL403989	Cc1cc(-c2cc(OC(=O)c3ccccc3)ccc2Cl)cc2nnc(Nc3ccc(OCCN4CCCC4)cc3)nc12
158	2199352	CHEMBL3991927	COc1ccc(S(=O)(=O)N(C(C)=O)c2ccccc2/C=C/c2cc[n+]([O-])cc2)cc1
159	1450297	CHEMBL2220486	CNC(=O)c1cccc2cc(Oc3ccnc4cc(OCC5(N)CC5)c(OC)cc34)ccc12
160	2199353	CHEMBL3991928	CC(C)Nc1cc(-c2c[nH]c(C(=O)NC(CO)c3cccc(Cl)c3)c2)c(Cl)cn1
161	2199356	CHEMBL3991931	C=CC(=O)N1CCC[C@H](n2c(=O)n(-c3ccc(Oc4ccccc4)cc3)c3c(N)ncnc32)C1
162	2199357	CHEMBL3991932	Cc1ccc(-n2nc(C(C)(C)C)cc2NC(=O)NCc2cc(F)ccc2Oc2ccc3c(cnn3CCO)c2)cc1
163	1405757	CHEMBL2133806	Cn1cc(-c2ccc3nnc(C(F)(F)c4ccc5ncccc5c4)n3n2)cn1
164	2199359	CHEMBL3991934	COCc1c(-c2ccc(NC(=O)Nc3cc(C(F)(F)F)ccc3F)c(F)c2)c2c(N)ncnn2c1CN1CCOCC1
165	2199358	CHEMBL3991933	Cc1nc2cc(-c3nn(C(C)C)c4ncnc(N)c34)ccc2o1
166	469313	CHEMBL494089	CCn1c(-c2nonc2N)nc2c(C#CC(C)(C)O)ncc(OC[C@H]3CCCNC3)c21
167	675133	CHEMBL1201182	CO[C@H]1C[C@@H]2CC[C@@H](C)[C@@](O)(O2)C(=O)C(=O)N2CCCC[C@H]2C(=O)O[C@H]([C@H](C)C[C@@H]2CC[C@@H](OC(=O)C(C)(CO)CO)[C@H](OC)C2)CC(=O)[C@H](C)/C=C(\C)[C@@H](O)[C@@H](OC)C(=O)[C@H](C)C[C@H](C)/C=C/C=C/C=C/1C
168	1322310	CHEMBL2001019	OCCn1cc(-c2cnc3nnn(Cc4ccc5ncccc5c4)c3n2)cn1
169	1926986	CHEMBL3545137	Cn1cc(-c2nc3cc(NC(=O)C(N)C4CCCCC4)cc4c3-c2c[nH][nH]c4=O)cn1
170	341327	CHEMBL206834	Cc1ccc(NC(=O)c2ccc(CN3CC[C@H](N(C)C)C3)c(C(F)(F)F)c2)cc1Nc1nccc(-c2cncnc2)n1
171	1304402	CHEMBL1983111	CC(=O)NCC(=O)N1C2CCC1c1cc(Nc3ncc(C(F)(F)F)c(NC4CCC4)n3)ccc12
172	452952	CHEMBL488436	Cc1ncc(-c2ccnc(Nc3ccc(S(C)(=O)=O)cc3)n2)n1C(C)C
173	608601	CHEMBL608533	CO[C@@H]1[C@H](N(C)C(=O)c2ccccc2)C[C@H]2O[C@]1(C)n1c3ccccc3c3c4c(c5c6ccccc6n2c5c31)C(=O)NC4
174	1927003	CHEMBL3545154	C=CC(=O)N1CCC(Oc2cc3c(Nc4ccc(Cl)c(Cl)c4F)ncnc3cc2OC)CC1
175	1927006	CHEMBL3545157	O=c1sn(-c2cccc3ccccc23)c(=O)n1Cc1ccccc1
176	695650	CHEMBL1233300	O=S(=O)(c1cccc2c(O)nccc12)N1CCCNCC1
177	1363819	CHEMBL2079588	CNC(=O)c1cc(COc2nnc(Nc3ccc(Cl)cc3)c3ccoc23)ccn1
178	205165	CHEMBL124660	COc1cc2c(N3CCN(C(=O)Nc4ccc(OC(C)C)cc4)CC3)ncnc2cc1OCCCN1CCCCC1
179	1376110	CHEMBL2103840	CCc1cnn2c(NCc3ccc[n+]([O-])c3)cc(N3CCCC[C@H]3CCO)nc12
180	1376109	CHEMBL2103839	CO[C@H]1C[C@@H]2CC[C@@H](C)[C@@](O)(O2)C(=O)C(=O)N2CCCC[C@H]2C(=O)O[C@H]([C@H](C)C[C@@H]2CC[C@@H](OP(C)(C)=O)[C@H](OC)C2)CC(=O)[C@H](C)/C=C(\C)[C@@H](O)[C@@H](OC)C(=O)[C@H](C)C[C@H](C)/C=C/C=C/C=C/1C
181	1376112	CHEMBL2103842	C[C@@H]1COC(Nc2ccc3ncnc(Nc4ccc(OCc5nccs5)c(Cl)c4)c3c2)=N1
182	1517937	CHEMBL2323775	Cn1cc(-c2cnc3ccc4ccc(CS(=O)(=O)NCc5ccccn5)cc4c(=O)c3c2)cn1
183	319858	CHEMBL189963	CC(=O)c1c(C)c2cnc(Nc3ccc(N4CCNCC4)cn3)nc2n(C2CCCC2)c1=O
184	460144	CHEMBL475251	COc1cc(Nc2ncc(F)c(Nc3ccc4c(n3)NC(=O)C(C)(C)O4)n2)cc(OC)c1OC
185	2089491	CHEMBL3813873	FC(F)(F)c1ccc(CNc2ccc(Cc3c[nH]c4ncc(Cl)cc34)cn2)cn1
186	520053	CHEMBL483158	COc1cc(Nc2ncc3c(n2)-c2ccc(Cl)cc2C(c2c(F)cccc2OC)=NC3)ccc1C(=O)O
187	520055	CHEMBL482767	O=C(Nc1cccc(Cl)c1)Nc1ncc(CCN=c2[nH]cnc3ccsc23)s1
188	452471	CHEMBL462018	Cn1nc(N)c2cn([C@@H]3O[C@H](COP(=O)(O)O)[C@@H](O)[C@H]3O)c3ncnc1c23
189	619385	CHEMBL1090090	NC(=O)c1ccc(N(C(N)=O)c2c(F)cccc2F)nc1-c1ccc(F)cc1F
190	1376121	CHEMBL2103851	S=C(NCc1ccc2c(c1)OCO2)N1CCN(c2ncnc3c2oc2ccccc23)CC1
191	696704	CHEMBL1234354	COc1ccc(-c2cc3c(C)nc(N)nc3n([C@H]3CC[C@H](OCCO)CC3)c2=O)cn1
192	1540483	CHEMBL2364611	Cc1cccc(-c2nn3c(c2-c2ccnc4ccc(C(N)=O)cc24)CCC3)n1
193	619399	CHEMBL1088751	CNC(=O)c1ccc(C)c(-n2c(C)cc(OCc3ccc(F)cc3F)c(Br)c2=O)c1
194	619400	CHEMBL1088752	Cc1c(F)cc(C(=O)NC2CC2)cc1-c1ccc(C(=O)NCC(C)(C)C)cn1
195	1172876	CHEMBL1822792	CN(C[C@@H]1COCCO1)S(=O)(=O)Nc1ccc2ccc3ncc(-c4cnn(C)c4)cc3c(=O)c2c1
196	14221	CHEMBL14762	CC[C@H](CO)Nc1nc(NCc2ccccc2)c2ncn(C(C)C)c2n1
197	650126	CHEMBL1173655	CN(C)C/C=C/C(=O)Nc1cc2c(Nc3ccc(F)c(Cl)c3)ncnc2cc1O[C@H]1CCOC1
198	1037712	CHEMBL1614701	Cn1cnc2c(F)c(Nc3ccc(Br)cc3Cl)c(C(=O)NOCCO)cc21
199	1376145	CHEMBL2103875	CC(=O)Nc1cccc(-n2c(=O)n(C3CC3)c(=O)c3c(Nc4ccc(I)cc4F)n(C)c(=O)c(C)c32)c1
200	1570706	CHEMBL2403108	Cc1cc(Nc2ncc(Cl)c(Nc3ccccc3S(=O)(=O)C(C)C)n2)c(OC(C)C)cc1C1CCNCC1
201	387990	CHEMBL230011	Nc1nc(N)c2nc(-c3cccc(O)c3)c(-c3cccc(O)c3)nc2n1
202	1037718	CHEMBL1614707	FC(F)(F)c1ccc(/C=C/c2nc(COc3ccc(CCCCn4ccnn4)cc3)co2)cc1
203	1927064	CHEMBL3545215	CCn1c(C(=O)N(C2CC2)C2CC2)cc2c3c(ncn3C)c(Nc3cc(C)n(C)n3)nc21
204	1335704	CHEMBL2017974	Nc1cc(C(F)(F)F)c(-c2cc(N3CCOCC3)nc(N3CCOCC3)n2)cn1
205	1037721	CHEMBL1614710	O=C(Nc1ccc(OC(F)(F)F)cc1)c1sccc1NCc1ccnc2ccccc12
206	923	CHEMBL413	CO[C@H]1C[C@@H]2CC[C@@H](C)[C@@](O)(O2)C(=O)C(=O)N2CCCC[C@H]2C(=O)O[C@H]([C@H](C)C[C@@H]2CC[C@@H](O)[C@H](OC)C2)CC(=O)[C@H](C)/C=C(\C)[C@@H](O)[C@@H](OC)C(=O)[C@H](C)C[C@H](C)/C=C/C=C/C=C/1C
207	1037724	CHEMBL1614713	c1cc(OCCN2CCCCC2)cc(-c2n[nH]c3ccc(-c4nnc[nH]4)cc23)c1
208	1376152	CHEMBL2103882	O=C1NC(=O)[C@@H](c2cn3c4c(cccc24)CCC3)[C@@H]1c1c[nH]c2ccccc12
209	1797534	CHEMBL3348923	C[C@@H](NC(=O)c1ncnc(N)c1Cl)c1ncc(C(=O)Nc2cc(C(F)(F)F)c(Cl)cn2)s1
210	649637	CHEMBL1171837	Cc1ccc(C(=O)Nc2ccc(CN3CCN(C)CC3)c(C(F)(F)F)c2)cc1C#Cc1cnc2cccnn12
211	1037736	CHEMBL1614725	CC(C)(O)CC(=O)NCCn1ccc2ncnc(Nc3ccc(Oc4cccc(C(F)(F)F)c4)c(Cl)c3)c21
212	193962	CHEMBL119385	O=c1ncn2nc(Sc3ccc(F)cc3F)ccc2c1-c1c(Cl)cccc1Cl
213	455596	CHEMBL460702	CCOc1ccn(-c2ccc(F)cc2)c(=O)c1C(=O)Nc1ccc(Oc2ccnc(N)c2Cl)c(F)c1
214	1817518	CHEMBL3353410	C=CC(=O)Nc1cc(Nc2nccc(-c3cn(C)c4ccccc34)n2)c(OC)cc1N(C)CCN(C)C
215	616367	CHEMBL1079175	NC1(c2ccc(-c3nc4ccn5c(=O)[nH]nc5c4cc3-c3ccccc3)cc2)CCC1
216	699312	CHEMBL1236962	COc1ncc(-c2ccc3nccc(-c4ccnnc4)c3c2)cc1NS(=O)(=O)c1ccc(F)cc1F
217	1297331	CHEMBL1976040	C=CCn1c(=O)c2cnc(Nc3ccc(N4CCN(C)CC4)cc3)nc2n1-c1cccc(C(C)(C)O)n1
218	520120	CHEMBL482967	Cc1nc(N)sc1-c1ccnc(Nc2ccc(N3CCOCC3)cc2)n1
219	520121	CHEMBL482968	Cc1cc(Nc2cc(N3CCN(C)CC3)nc(/C=C/c3ccccc3)n2)n[nH]1
220	14785	CHEMBL553	C#Cc1cccc(Nc2ncnc3cc(OCCOC)c(OCCOC)cc23)c1
221	1220034	CHEMBL1879463	Cn1c(=O)n(-c2ccc(C(C)(C)C#N)cc2)c2c3cc(-c4cnc5ccccc5c4)ccc3ncc21
222	574917	CHEMBL571948	C[C@@H](N)c1ccc(C(=O)Nc2ccnc3[nH]ccc23)cc1
223	604615	CHEMBL607707	CCOc1cc2ncc(C#N)c(Nc3ccc(F)c(Cl)c3)c2cc1NC(=O)/C=C/CN(C)C
224	371147	CHEMBL223360	Cc1ccc(F)c(NC(=O)Nc2ccc(-c3cccc4[nH]nc(N)c34)cc2)c1
225	1037777	CHEMBL1614766	O=C(NOCCO)c1cc(CN2OCCCC2=O)c(F)c(F)c1Nc1ccc(I)cc1F
226	1066449	CHEMBL1667969	O=c1[nH]ccc2cc(OC3CCNCC3)ccc12
227	1567700	CHEMBL2396661	Cc1nc(NC(=O)N2CCC[C@H]2C(N)=O)sc1-c1ccnc(C(C)(C)C(F)(F)F)c1
228	14805	CHEMBL554	CS(=O)(=O)CCNCc1ccc(-c2ccc3ncnc(Nc4ccc(OCc5cccc(F)c5)c(Cl)c4)c3c2)o1
229	1558487	CHEMBL2376648	C[C@@H](Oc1cc(C(=O)Nc2ccc(C(=O)N3CCN(C)CC3)cc2)nnc1N)c1c(Cl)ccc(F)c1Cl
230	1248731	CHEMBL1908360	CO[C@H]1C[C@@H]2CC[C@@H](C)[C@@](O)(O2)C(=O)C(=O)N2CCCC[C@H]2C(=O)O[C@H]([C@H](C)C[C@@H]2CC[C@@H](OCCO)[C@H](OC)C2)CC(=O)[C@H](C)/C=C(\C)[C@@H](O)[C@@H](OC)C(=O)[C@H](C)C[C@H](C)/C=C/C=C/C=C/1C
231	428508	CHEMBL259084	O=C(O)c1ccc(Nc2ncc3c(n2)-c2ccc(Cl)cc2C(c2c(F)cccc2F)=NC3)cc1
232	622556	CHEMBL1090479	CCn1cc(-c2ccnc3[nH]c(-c4cccc(CN(C)C)c4)cc23)c(-c2ccc(NC(=O)N(C)C)cc2)n1
233	1340894	CHEMBL2028663	CC(C)(C)c1nc(-c2cccc(NS(=O)(=O)c3c(F)cccc3F)c2F)c(-c2ccnc(N)n2)s1
234	361444	CHEMBL217092	CN1CCN(CCOc2cc(OC3CCOCC3)c3c(Nc4c(Cl)ccc5c4OCO5)ncnc3c2)CC1
235	522730	CHEMBL502835	COC(=O)c1ccc2c(c1)NC(=O)/C2=C(\Nc1ccc(N(C)C(=O)CN2CCN(C)CC2)cc1)c1ccccc1
236	71663	CHEMBL296468	CC(C)(C)c1cnc(CSc2cnc(NC(=O)C3CCNCC3)s2)o1
237	1304559	CHEMBL1983268	CN1CCN(c2ccc(C(=O)Nc3n[nH]c4ccc(Cc5cc(F)cc(F)c5)cc34)c(NC3CCOCC3)c2)CC1
238	1248752	CHEMBL1908391	Cc1ccc(NC(=O)c2ccc(CN3CCN(C)CC3)cc2)cc1Nc1nc(-c2cccnc2)cs1
239	494066	CHEMBL495727	O=C(Nc1c[nH]nc1-c1nc2ccc(CN3CCOCC3)cc2[nH]1)NC1CC1
240	470511	CHEMBL521851	CS(=O)(=O)N1CCN(Cc2cc3nc(-c4cccc5[nH]ncc45)nc(N4CCOCC4)c3s2)CC1
241	1248755	CHEMBL1908394	C[C@@H](Oc1cc(-n2cnc3ccc(CN4CCN(C)CC4)cc32)sc1C(N)=O)c1ccccc1C(F)(F)F
242	1927157	CHEMBL3545308	C=CC(=O)Nc1cccc(Nc2nc(Nc3ccc(N4CCN(C(C)=O)CC4)cc3OC)ncc2C(F)(F)F)c1
243	1248758	CHEMBL1908397	O=C(c1ccc(/C=C/c2n[nH]c3ccccc23)cc1)N1CCNCC1
244	1927156	CHEMBL3545307	Cc1ccc(C(=O)Nc2ccc(Oc3cc4cnn(C)c4cc3-c3cn[nH]c3)c(F)c2)c(=O)n1-c1ccc(F)cc1
245	586744	CHEMBL587723	CCN1CCN(Cc2ccc(-c3cc4c(N[C@H](C)c5ccccc5)ncnc4[nH]3)cc2)CC1
246	1748986	CHEMBL3264002	CNS(=O)(=O)Nc1nccc(Cc2c(C)c3ccc(Oc4ncccn4)cc3oc2=O)c1F
247	1835004	CHEMBL3408248	C[C@@H](Nc1cc(F)cc(F)c1)c1cc(C(=O)N(C)C)cc2c(=O)cc(N3CCOCC3)oc12
248	361469	CHEMBL1421	Cc1nc(Nc2ncc(C(=O)Nc3c(C)cccc3Cl)s2)cc(N2CCN(CCO)CC2)n1
249	2255359	CHEMBL4116008	CCS(=O)(=O)N1CCN(c2ccc(Nc3ncc(C(N)=O)c(NC4CC4)n3)cc2)CC1

## Sheet: kinase_activities
	8	9	10250	102421	10262	10264	10266	102430	35	10277	102447	104502	100410	100412	100413	100415	100416	100417	100418	63	68	100424	10341	116837	12415	10368	10371	104600	10396	188	10434	197	116956	234	238	10478	10480	102667	102676	102711	12627	102770	10612	12665	12666	12670	12694	10659	10662
343041	inactive	inactive	inactive	inactive	inactive	null	inactive	inactive	inactive	inactive	inactive	inactive	null	null	null	inactive	inactive	null	inactive	null	inactive	null	inactive	inactive	null	inactive	inactive	inactive	null	null	inactive	active	inactive	inactive	null	inactive	inactive	inactive	inactive	inactive	null	inactive	null	inactive	inactive	inactive	inactive	null	inactive
714243	inactive	inactive	inactive	inactive	inactive	null	inactive	inactive	inactive	inactive	null	inactive	null	null	null	inactive	inactive	null	inactive	inactive	inactive	null	inactive	inactive	null	inactive	inactive	null	null	null	inactive	null	inactive	inactive	null	inactive	inactive	inactive	inactive	inactive	null	inactive	null	inactive	inactive	active	inactive	null	inactive
1927177	inactive	inactive	inactive	active	inactive	null	inactive	null	inactive	inactive	null	inactive	null	null	null	inactive	inactive	inactive	inactive	inactive	inactive	null	inactive	inactive	null	inactive	inactive	null	null	null	inactive	active	inactive	inactive	null	inactive	inactive	inactive	inactive	inactive	null	active	null	inactive	inactive	inactive	inactive	null	inactive
1592331	null	inactive	inactive	inactive	inactive	null	inactive	null	inactive	inactive	null	inactive	null	null	null	inactive	inactive	null	inactive	null	inactive	null	inactive	inactive	null	inactive	inactive	null	null	null	inactive	inactive	inactive	inactive	null	null	inactive	inactive	inactive	inactive	null	inactive	null	null	inactive	inactive	inactive	null	inactive
1563660	inactive	inactive	inactive	inactive	inactive	null	inactive	inactive	inactive	inactive	inactive	inactive	null	null	null	inactive	inactive	null	inactive	null	inactive	null	inactive	null	null	inactive	active	null	null	null	inactive	inactive	inactive	inactive	null	inactive	inactive	inactive	inactive	inactive	null	inactive	null	inactive	inactive	inactive	inactive	null	inactive
1592335	inactive	inactive	inactive	inactive	inactive	null	inactive	null	inactive	inactive	inactive	inactive	null	null	null	inactive	inactive	null	inactive	inactive	inactive	null	inactive	inactive	null	inactive	inactive	inactive	null	null	inactive	inactive	null	inactive	null	inactive	inactive	inactive	inactive	inactive	null	inactive	null	inactive	inactive	inactive	inactive	null	inactive
1410576	inactive	active	inactive	inactive	inactive	null	inactive	null	inactive	inactive	inactive	inactive	null	null	null	inactive	inactive	null	active	inactive	inactive	null	inactive	inactive	null	inactive	inactive	inactive	null	null	inactive	inactive	inactive	inactive	null	inactive	inactive	inactive	inactive	inactive	null	inactive	null	inactive	inactive	inactive	inactive	null	inactive
568337	inactive	inactive	inactive	inactive	inactive	null	inactive	null	inactive	active	inactive	null	null	null	null	inactive	inactive	inactive	inactive	inactive	inactive	null	inactive	inactive	null	inactive	inactive	inactive	null	null	inactive	active	inactive	inactive	null	inactive	inactive	inactive	inactive	inactive	null	active	null	active	inactive	active	inactive	null	active
568338	inactive	inactive	inactive	inactive	inactive	inactive	inactive	inactive	inactive	inactive	inactive	inactive	inactive	inactive	inactive	inactive	inactive	inactive	inactive	null	inactive	inactive	inactive	inactive	inactive	inactive	inactive	inactive	inactive	inactive	inactive	inactive	inactive	inactive	inactive	inactive	inactive	inactive	inactive	inactive	active	inactive	inactive	inactive	inactive	inactive	inactive	inactive	inactive
568339	active	null	inactive	null	inactive	active	active	null	inactive	active	null	null	active	inactive	active	active	inactive	active	inactive	null	null	inactive	null	null	inactive	active	null	null	inactive	inactive	active	active	null	inactive	active	inactive	null	null	null	null	active	null	inactive	active	inactive	active	active	inactive	null
568340	inactive	inactive	inactive	inactive	inactive	inactive	inactive	null	inactive	inactive	inactive	inactive	inactive	inactive	inactive	inactive	inactive	inactive	inactive	null	null	inactive	inactive	inactive	inactive	inactive	inactive	inactive	inactive	inactive	inactive	inactive	inactive	inactive	null	inactive	inactive	inactive	inactive	inactive	active	inactive	inactive	inactive	inactive	inactive	inactive	inactive	inactive
1265685	active	inactive	inactive	inactive	inactive	null	inactive	null	inactive	inactive	null	inactive	null	null	null	inactive	inactive	null	active	inactive	inactive	null	inactive	inactive	null	inactive	inactive	null	null	null	inactive	inactive	inactive	inactive	null	inactive	inactive	inactive	inactive	inactive	null	inactive	null	inactive	inactive	inactive	inactive	null	inactive
568342	inactive	inactive	active	null	inactive	inactive	inactive	null	inactive	inactive	null	null	inactive	inactive	inactive	inactive	inactive	inactive	inactive	null	null	inactive	null	null	inactive	inactive	null	null	inactive	inactive	inactive	inactive	null	inactive	inactive	inactive	null	null	null	null	inactive	null	inactive	inactive	inactive	inactive	inactive	inactive	null
1592343	active	inactive	inactive	inactive	inactive	null	inactive	null	inactive	inactive	inactive	inactive	null	null	null	inactive	inactive	null	inactive	inactive	inactive	null	inactive	inactive	null	inactive	active	null	null	null	inactive	null	inactive	inactive	null	inactive	inactive	active	active	inactive	null	inactive	null	inactive	inactive	active	inactive	null	inactive
1677842	inactive	inactive	inactive	inactive	inactive	null	inactive	inactive	inactive	inactive	inactive	inactive	null	null	null	inactive	inactive	null	inactive	inactive	inactive	null	inactive	inactive	null	inactive	inactive	inactive	null	null	inactive	inactive	inactive	inactive	null	inactive	inactive	inactive	inactive	inactive	null	inactive	null	inactive	inactive	inactive	inactive	null	inactive
2179094	inactive	inactive	inactive	inactive	inactive	null	inactive	inactive	inactive	inactive	inactive	inactive	null	null	null	inactive	inactive	null	inactive	inactive	inactive	null	inactive	inactive	null	inactive	inactive	null	null	null	inactive	inactive	inactive	inactive	null	inactive	inactive	inactive	inactive	inactive	null	inactive	null	inactive	inactive	inactive	inactive	null	inactive
1832976	inactive	inactive	inactive	inactive	inactive	null	inactive	inactive	inactive	inactive	inactive	inactive	null	null	null	inactive	inactive	null	inactive	null	inactive	null	inactive	inactive	null	inactive	inactive	inactive	null	null	inactive	inactive	inactive	inactive	null	inactive	inactive	inactive	inactive	inactive	null	inactive	null	inactive	inactive	inactive	inactive	null	inactive
35352	inactive	inactive	inactive	inactive	inactive	null	inactive	null	inactive	active	null	inactive	null	null	null	active	inactive	inactive	inactive	inactive	inactive	null	active	inactive	null	inactive	active	inactive	null	null	inactive	active	inactive	inactive	null	inactive	active	inactive	inactive	inactive	null	inactive	null	inactive	inactive	active	inactive	null	active
1724956	inactive	inactive	inactive	inactive	inactive	null	inactive	null	inactive	inactive	null	inactive	null	null	null	inactive	inactive	inactive	inactive	inactive	inactive	null	inactive	inactive	null	inactive	inactive	null	null	null	inactive	inactive	inactive	inactive	null	inactive	inactive	inactive	inactive	inactive	null	inactive	null	inactive	inactive	inactive	inactive	null	inactive
1724957	inactive	inactive	inactive	inactive	inactive	null	inactive	null	inactive	inactive	inactive	inactive	null	null	null	inactive	inactive	null	inactive	null	inactive	null	inactive	inactive	null	inactive	inactive	null	null	null	inactive	inactive	inactive	inactive	inactive	inactive	inactive	inactive	inactive	inactive	null	inactive	null	inactive	inactive	inactive	inactive	null	inactive
14366	inactive	inactive	inactive	inactive	inactive	inactive	inactive	inactive	inactive	inactive	null	inactive	inactive	inactive	inactive	active	inactive	active	inactive	inactive	inactive	inactive	inactive	inactive	active	inactive	inactive	inactive	inactive	inactive	inactive	inactive	inactive	inactive	inactive	inactive	inactive	null	inactive	inactive	inactive	inactive	inactive	inactive	inactive	inactive	inactive	inactive	inactive
1365023	inactive	inactive	inactive	inactive	inactive	null	inactive	inactive	inactive	inactive	inactive	inactive	null	null	null	inactive	inactive	null	inactive	inactive	inactive	null	inactive	inactive	null	inactive	inactive	inactive	null	null	inactive	inactive	inactive	inactive	null	inactive	inactive	inactive	inactive	inactive	null	inactive	null	inactive	inactive	inactive	inactive	null	inactive
1724959	inactive	inactive	inactive	inactive	null	null	inactive	inactive	inactive	inactive	inactive	inactive	null	null	null	inactive	inactive	null	inactive	inactive	inactive	null	inactive	inactive	null	inactive	inactive	inactive	null	null	inactive	inactive	active	inactive	null	inactive	inactive	inactive	inactive	inactive	null	inactive	null	inactive	inactive	inactive	inactive	null	inactive
1153572	inactive	inactive	inactive	inactive	null	null	inactive	null	inactive	inactive	null	inactive	null	null	null	inactive	inactive	null	inactive	null	inactive	null	inactive	inactive	null	inactive	inactive	null	null	null	inactive	inactive	inactive	inactive	null	inactive	inactive	inactive	inactive	inactive	null	inactive	null	inactive	inactive	inactive	inactive	null	inactive
1162276	inactive	inactive	inactive	inactive	inactive	null	inactive	inactive	inactive	inactive	inactive	inactive	null	null	null	inactive	inactive	null	inactive	inactive	inactive	null	inactive	inactive	null	inactive	inactive	inactive	null	null	inactive	inactive	inactive	inactive	null	inactive	inactive	inactive	inactive	inactive	null	inactive	null	inactive	inactive	inactive	inactive	null	inactive
1927209	inactive	inactive	inactive	inactive	inactive	null	inactive	null	inactive	inactive	inactive	inactive	null	null	null	active	inactive	null	active	inactive	null	null	inactive	inactive	null	inactive	inactive	null	null	null	inactive	inactive	inactive	inactive	null	inactive	inactive	inactive	inactive	inactive	null	inactive	null	inactive	inactive	active	inactive	null	inactive
623658	inactive	inactive	inactive	inactive	inactive	null	inactive	null	active	inactive	inactive	inactive	null	null	null	inactive	inactive	null	inactive	null	inactive	null	inactive	inactive	null	inactive	inactive	inactive	null	null	inactive	inactive	inactive	active	null	inactive	inactive	inactive	inactive	inactive	null	inactive	null	inactive	inactive	active	inactive	null	inactive
1927215	inactive	inactive	inactive	inactive	inactive	null	inactive	inactive	inactive	inactive	null	inactive	null	null	null	inactive	inactive	null	inactive	inactive	inactive	null	inactive	inactive	null	inactive	inactive	null	null	null	inactive	inactive	inactive	inactive	null	inactive	inactive	inactive	inactive	inactive	null	inactive	null	inactive	inactive	inactive	inactive	null	inactive
596528	inactive	inactive	inactive	inactive	inactive	null	inactive	inactive	inactive	inactive	null	inactive	null	null	null	inactive	inactive	null	inactive	inactive	null	null	inactive	inactive	null	inactive	inactive	inactive	null	null	inactive	inactive	inactive	inactive	null	inactive	inactive	inactive	inactive	inactive	null	inactive	null	inactive	inactive	inactive	inactive	null	inactive
1675825	inactive	inactive	inactive	inactive	inactive	null	inactive	inactive	inactive	inactive	inactive	inactive	null	null	null	inactive	inactive	null	inactive	inactive	inactive	null	inactive	inactive	null	inactive	inactive	inactive	null	null	inactive	inactive	inactive	inactive	null	inactive	inactive	inactive	inactive	inactive	null	inactive	null	inactive	inactive	inactive	inactive	null	inactive
716337	active	inactive	inactive	inactive	inactive	null	active	inactive	inactive	inactive	inactive	inactive	null	null	null	inactive	inactive	null	inactive	inactive	inactive	null	inactive	inactive	null	inactive	inactive	null	null	null	inactive	active	inactive	inactive	null	inactive	inactive	inactive	inactive	inactive	null	inactive	null	inactive	inactive	inactive	inactive	null	inactive
489525	inactive	inactive	inactive	inactive	inactive	active	inactive	null	inactive	inactive	inactive	inactive	inactive	inactive	inactive	inactive	inactive	active	inactive	inactive	inactive	active	inactive	inactive	inactive	inactive	inactive	null	inactive	inactive	inactive	active	inactive	inactive	active	inactive	inactive	inactive	inactive	inactive	active	inactive	inactive	inactive	inactive	null	inactive	inactive	inactive
436277	active	inactive	inactive	inactive	inactive	active	inactive	inactive	inactive	inactive	null	inactive	active	inactive	active	inactive	inactive	active	inactive	inactive	inactive	active	inactive	inactive	inactive	inactive	inactive	null	inactive	inactive	inactive	inactive	inactive	inactive	active	inactive	inactive	inactive	inactive	inactive	active	inactive	inactive	inactive	inactive	active	inactive	active	inactive
436278	active	inactive	inactive	inactive	inactive	null	active	inactive	inactive	active	inactive	inactive	null	null	null	inactive	active	null	active	inactive	inactive	null	active	inactive	null	inactive	inactive	inactive	null	null	active	inactive	inactive	inactive	null	inactive	inactive	inactive	active	inactive	null	inactive	null	inactive	inactive	active	inactive	null	active
1671735	active	inactive	inactive	inactive	inactive	null	inactive	inactive	inactive	active	null	inactive	null	null	null	inactive	inactive	null	active	inactive	inactive	null	inactive	inactive	null	inactive	inactive	null	null	null	inactive	inactive	inactive	inactive	null	inactive	inactive	inactive	inactive	inactive	null	inactive	null	inactive	inactive	inactive	inactive	null	inactive
167995	null	inactive	inactive	null	inactive	inactive	inactive	null	inactive	inactive	null	null	inactive	inactive	active	inactive	inactive	inactive	inactive	null	null	inactive	null	null	inactive	inactive	null	null	inactive	inactive	inactive	active	null	inactive	null	inactive	null	null	null	null	active	null	inactive	inactive	inactive	null	inactive	inactive	null
144959	inactive	inactive	inactive	inactive	inactive	inactive	inactive	null	inactive	inactive	null	inactive	inactive	inactive	inactive	inactive	inactive	inactive	inactive	null	inactive	inactive	inactive	inactive	inactive	inactive	inactive	inactive	inactive	inactive	inactive	inactive	inactive	inactive	null	inactive	inactive	inactive	inactive	inactive	inactive	inactive	active	active	inactive	inactive	inactive	inactive	inactive
317507	active	inactive	active	null	active	active	active	null	inactive	active	null	null	active	inactive	inactive	inactive	inactive	inactive	active	null	null	inactive	null	null	inactive	inactive	null	null	inactive	inactive	inactive	active	null	inactive	null	active	null	null	null	null	inactive	null	active	inactive	inactive	active	active	active	null
1619524	inactive	inactive	inactive	inactive	inactive	null	inactive	inactive	inactive	inactive	inactive	inactive	null	null	null	inactive	inactive	null	inactive	inactive	inactive	null	inactive	inactive	null	inactive	inactive	null	null	null	inactive	inactive	inactive	inactive	null	inactive	inactive	inactive	inactive	inactive	null	inactive	null	inactive	inactive	inactive	inactive	null	inactive
431685	inactive	active	inactive	inactive	inactive	null	inactive	inactive	inactive	inactive	null	inactive	null	null	null	inactive	inactive	inactive	inactive	inactive	inactive	null	inactive	inactive	null	inactive	inactive	inactive	null	null	inactive	inactive	inactive	inactive	null	inactive	inactive	inactive	inactive	inactive	null	inactive	null	inactive	inactive	active	inactive	null	inactive
695878	inactive	inactive	inactive	active	inactive	null	inactive	inactive	inactive	inactive	inactive	inactive	null	null	null	inactive	inactive	null	inactive	inactive	inactive	null	inactive	inactive	null	inactive	inactive	inactive	null	null	inactive	inactive	inactive	inactive	null	inactive	inactive	inactive	inactive	inactive	null	inactive	null	inactive	inactive	inactive	inactive	null	inactive
430664	inactive	inactive	inactive	null	inactive	inactive	inactive	null	inactive	inactive	null	null	inactive	inactive	active	inactive	inactive	inactive	inactive	null	null	inactive	null	null	inactive	inactive	null	null	inactive	inactive	inactive	inactive	null	inactive	inactive	inactive	null	null	null	null	inactive	null	inactive	inactive	inactive	inactive	inactive	inactive	null
363083	inactive	null	inactive	inactive	inactive	inactive	inactive	inactive	inactive	inactive	null	inactive	active	inactive	inactive	inactive	inactive	inactive	inactive	null	inactive	inactive	inactive	inactive	inactive	inactive	active	inactive	inactive	inactive	inactive	inactive	inactive	inactive	null	inactive	inactive	null	inactive	inactive	active	inactive	inactive	inactive	inactive	active	inactive	inactive	inactive
1927245	active	active	inactive	inactive	inactive	null	inactive	null	inactive	inactive	null	inactive	null	null	null	active	active	null	inactive	null	inactive	null	inactive	inactive	null	inactive	active	inactive	null	null	active	inactive	inactive	inactive	null	inactive	inactive	inactive	inactive	active	null	inactive	null	inactive	inactive	active	inactive	null	inactive
363089	inactive	active	inactive	inactive	inactive	null	inactive	null	inactive	inactive	null	inactive	null	null	null	inactive	inactive	null	inactive	inactive	inactive	null	inactive	inactive	null	inactive	active	inactive	null	null	inactive	active	inactive	inactive	null	inactive	inactive	inactive	inactive	inactive	null	inactive	null	inactive	inactive	active	inactive	null	inactive
570962	inactive	inactive	inactive	inactive	inactive	null	inactive	null	active	inactive	inactive	inactive	null	null	null	inactive	inactive	inactive	inactive	inactive	inactive	null	active	inactive	null	inactive	inactive	inactive	null	null	inactive	inactive	inactive	active	null	inactive	inactive	inactive	inactive	inactive	null	inactive	null	inactive	inactive	active	inactive	null	active
1342038	active	inactive	active	inactive	inactive	null	inactive	inactive	inactive	inactive	inactive	inactive	null	null	null	inactive	inactive	null	inactive	inactive	inactive	null	inactive	inactive	null	inactive	inactive	null	null	null	inactive	inactive	inactive	inactive	null	inactive	inactive	inactive	inactive	inactive	null	inactive	null	inactive	inactive	active	inactive	null	inactive
1420377	inactive	inactive	inactive	inactive	inactive	null	inactive	null	inactive	inactive	null	inactive	null	null	null	inactive	inactive	null	inactive	inactive	inactive	null	inactive	inactive	null	inactive	inactive	inactive	null	null	inactive	inactive	inactive	inactive	null	inactive	inactive	inactive	inactive	inactive	null	inactive	null	inactive	inactive	inactive	inactive	null	inactive
698457	inactive	inactive	inactive	inactive	inactive	null	inactive	inactive	inactive	inactive	null	inactive	null	null	null	inactive	inactive	null	inactive	inactive	inactive	null	inactive	inactive	null	inactive	inactive	inactive	null	null	inactive	inactive	inactive	inactive	null	inactive	inactive	inactive	inactive	inactive	null	inactive	null	inactive	inactive	inactive	inactive	null	inactive
617563	inactive	inactive	inactive	active	null	null	inactive	inactive	inactive	inactive	null	inactive	null	null	null	active	inactive	null	inactive	inactive	inactive	null	inactive	inactive	null	inactive	inactive	null	null	null	inactive	inactive	inactive	inactive	null	inactive	null	null	inactive	inactive	null	active	null	inactive	inactive	inactive	active	null	inactive
1614941	inactive	active	inactive	inactive	inactive	null	inactive	null	inactive	inactive	null	inactive	null	null	null	inactive	inactive	null	inactive	inactive	inactive	null	inactive	inactive	null	inactive	inactive	inactive	null	null	inactive	inactive	null	inactive	null	inactive	inactive	inactive	inactive	inactive	null	inactive	null	inactive	inactive	inactive	inactive	null	inactive
1214046	active	active	inactive	inactive	inactive	null	inactive	null	inactive	inactive	inactive	inactive	null	null	null	inactive	inactive	null	active	inactive	inactive	null	inactive	inactive	null	inactive	active	null	null	null	active	inactive	inactive	inactive	null	inactive	inactive	inactive	inactive	inactive	null	inactive	null	inactive	inactive	active	inactive	null	inactive
1624674	inactive	inactive	inactive	inactive	inactive	null	active	inactive	inactive	active	null	inactive	null	null	null	active	inactive	null	active	inactive	null	null	active	inactive	null	inactive	inactive	inactive	null	null	active	null	inactive	inactive	null	inactive	inactive	inactive	inactive	inactive	null	inactive	null	active	inactive	active	inactive	null	active
1572454	inactive	active	inactive	inactive	inactive	null	inactive	null	inactive	inactive	inactive	inactive	null	null	null	inactive	inactive	null	inactive	null	inactive	null	inactive	inactive	null	inactive	inactive	inactive	null	null	inactive	inactive	inactive	inactive	null	inactive	inactive	inactive	inactive	inactive	null	inactive	null	inactive	inactive	inactive	inactive	null	inactive
453228	inactive	inactive	inactive	inactive	inactive	null	inactive	null	inactive	inactive	inactive	inactive	null	null	null	inactive	inactive	null	inactive	inactive	inactive	null	inactive	inactive	null	inactive	active	null	null	null	inactive	inactive	inactive	inactive	null	inactive	inactive	inactive	inactive	inactive	null	inactive	null	inactive	inactive	inactive	inactive	null	inactive
1117804	active	inactive	active	inactive	inactive	null	inactive	null	inactive	inactive	inactive	inactive	null	null	null	inactive	inactive	null	inactive	inactive	inactive	null	inactive	inactive	null	inactive	inactive	null	null	null	inactive	inactive	inactive	inactive	null	inactive	inactive	active	inactive	inactive	null	inactive	null	inactive	inactive	active	inactive	null	inactive
299120	inactive	active	inactive	inactive	inactive	null	inactive	null	inactive	inactive	inactive	inactive	null	null	null	inactive	inactive	null	inactive	inactive	null	null	inactive	inactive	null	inactive	inactive	inactive	null	null	inactive	inactive	inactive	inactive	null	inactive	inactive	inactive	inactive	inactive	null	inactive	null	inactive	inactive	inactive	inactive	null	inactive
1277553	active	inactive	inactive	inactive	inactive	null	inactive	inactive	inactive	inactive	inactive	inactive	null	null	null	inactive	inactive	null	inactive	inactive	inactive	null	inactive	inactive	null	inactive	inactive	inactive	null	null	inactive	inactive	inactive	inactive	null	inactive	inactive	inactive	inactive	inactive	null	inactive	null	inactive	inactive	active	inactive	null	inactive
1352309	inactive	inactive	inactive	inactive	inactive	null	inactive	inactive	inactive	inactive	null	inactive	null	null	null	inactive	inactive	null	inactive	inactive	inactive	null	inactive	inactive	null	inactive	inactive	null	null	null	inactive	inactive	inactive	inactive	null	inactive	null	inactive	inactive	inactive	null	inactive	null	null	inactive	inactive	inactive	null	inactive
12922	inactive	inactive	inactive	inactive	inactive	null	null	null	inactive	active	null	inactive	null	null	null	inactive	inactive	inactive	inactive	inactive	inactive	null	inactive	inactive	null	inactive	inactive	inactive	null	null	inactive	active	inactive	inactive	null	inactive	inactive	inactive	inactive	inactive	null	inactive	null	inactive	inactive	active	inactive	null	inactive
715901	active	inactive	inactive	inactive	inactive	null	inactive	inactive	inactive	inactive	inactive	inactive	null	null	null	inactive	inactive	null	inactive	inactive	inactive	null	inactive	inactive	null	inactive	inactive	inactive	null	null	inactive	active	inactive	inactive	null	inactive	inactive	inactive	inactive	inactive	null	inactive	null	inactive	inactive	inactive	inactive	null	inactive
1926781	active	active	inactive	inactive	inactive	null	active	null	inactive	active	null	inactive	null	null	null	inactive	active	null	active	null	null	null	active	inactive	null	inactive	inactive	inactive	null	null	active	inactive	inactive	inactive	null	inactive	inactive	inactive	null	inactive	null	inactive	null	inactive	inactive	null	inactive	null	active
30847	inactive	inactive	inactive	inactive	inactive	null	inactive	inactive	inactive	inactive	null	inactive	null	null	null	inactive	inactive	null	inactive	null	inactive	null	inactive	inactive	null	inactive	inactive	null	null	null	inactive	inactive	inactive	inactive	null	inactive	inactive	inactive	inactive	inactive	null	inactive	null	inactive	inactive	inactive	inactive	null	inactive
373381	active	active	active	null	inactive	active	active	null	active	active	null	null	active	active	active	active	inactive	active	active	null	null	active	null	null	active	active	null	null	active	inactive	active	active	null	active	active	active	null	null	null	null	active	null	active	active	active	active	active	active	null
50822	inactive	inactive	inactive	inactive	inactive	null	inactive	inactive	inactive	inactive	inactive	inactive	null	null	null	inactive	inactive	null	inactive	inactive	inactive	null	inactive	inactive	null	inactive	inactive	inactive	null	null	inactive	inactive	inactive	inactive	null	inactive	inactive	inactive	inactive	inactive	null	inactive	null	inactive	inactive	inactive	inactive	null	inactive
19081	inactive	active	inactive	null	inactive	inactive	inactive	null	inactive	inactive	null	null	inactive	inactive	inactive	inactive	inactive	inactive	inactive	null	null	inactive	null	null	inactive	active	null	null	inactive	inactive	inactive	inactive	null	inactive	inactive	inactive	null	null	null	null	inactive	null	inactive	inactive	inactive	inactive	inactive	inactive	null
1926793	inactive	inactive	inactive	inactive	inactive	null	inactive	null	inactive	inactive	null	null	null	null	null	inactive	inactive	null	inactive	inactive	inactive	null	inactive	inactive	null	inactive	inactive	null	null	null	inactive	inactive	inactive	inactive	null	inactive	inactive	inactive	inactive	inactive	null	inactive	null	inactive	inactive	inactive	inactive	null	inactive
416907	active	inactive	inactive	inactive	inactive	null	inactive	inactive	inactive	inactive	null	inactive	null	null	null	active	active	inactive	inactive	inactive	inactive	null	inactive	inactive	null	inactive	inactive	inactive	null	null	active	inactive	inactive	inactive	null	inactive	inactive	inactive	active	inactive	null	active	null	inactive	inactive	inactive	active	null	inactive
1626762	inactive	inactive	inactive	inactive	inactive	null	inactive	null	inactive	inactive	inactive	inactive	null	null	null	inactive	inactive	null	inactive	inactive	null	null	inactive	inactive	null	inactive	inactive	inactive	null	null	inactive	inactive	inactive	inactive	null	inactive	null	inactive	inactive	inactive	null	inactive	null	inactive	inactive	active	inactive	null	inactive
1441421	active	inactive	inactive	inactive	inactive	null	inactive	null	inactive	inactive	inactive	inactive	null	null	null	inactive	inactive	null	inactive	inactive	inactive	null	inactive	inactive	null	inactive	inactive	inactive	null	null	inactive	active	inactive	inactive	null	inactive	inactive	inactive	inactive	inactive	null	inactive	null	inactive	inactive	inactive	inactive	null	inactive
1626767	inactive	inactive	inactive	inactive	inactive	null	inactive	inactive	inactive	inactive	null	inactive	null	null	null	active	inactive	null	inactive	inactive	inactive	null	inactive	inactive	null	inactive	inactive	null	null	null	inactive	inactive	inactive	inactive	null	inactive	inactive	inactive	inactive	inactive	null	inactive	null	null	active	inactive	inactive	null	inactive
2021521	active	inactive	inactive	inactive	null	null	inactive	inactive	inactive	active	null	inactive	null	null	null	active	inactive	inactive	inactive	inactive	null	null	active	inactive	null	active	active	null	null	null	inactive	active	active	inactive	null	inactive	inactive	inactive	active	active	null	active	null	null	inactive	inactive	inactive	null	active
1428626	inactive	inactive	inactive	inactive	inactive	null	inactive	inactive	inactive	inactive	inactive	inactive	null	null	null	inactive	inactive	null	inactive	inactive	inactive	null	inactive	inactive	null	inactive	inactive	inactive	null	null	inactive	inactive	inactive	inactive	null	inactive	inactive	inactive	inactive	inactive	null	inactive	null	inactive	inactive	inactive	inactive	null	inactive
165012	inactive	inactive	inactive	inactive	inactive	inactive	inactive	null	inactive	inactive	null	inactive	inactive	inactive	inactive	inactive	inactive	inactive	inactive	inactive	inactive	inactive	inactive	inactive	inactive	inactive	inactive	inactive	inactive	inactive	inactive	null	inactive	inactive	null	inactive	inactive	inactive	inactive	inactive	active	inactive	inactive	inactive	inactive	inactive	inactive	inactive	inactive
1117844	inactive	inactive	inactive	inactive	inactive	null	inactive	inactive	inactive	inactive	inactive	inactive	null	null	null	inactive	inactive	inactive	inactive	inactive	inactive	null	inactive	inactive	null	inactive	inactive	inactive	null	null	inactive	inactive	inactive	inactive	null	inactive	inactive	inactive	inactive	inactive	null	inactive	null	inactive	inactive	inactive	inactive	null	inactive
701078	inactive	inactive	inactive	inactive	inactive	null	inactive	null	inactive	inactive	inactive	inactive	null	null	null	inactive	inactive	null	inactive	inactive	inactive	null	inactive	inactive	null	inactive	inactive	inactive	null	null	inactive	inactive	inactive	inactive	null	inactive	inactive	inactive	inactive	inactive	null	inactive	null	inactive	inactive	inactive	inactive	null	inactive
490644	inactive	inactive	inactive	inactive	inactive	null	inactive	inactive	inactive	inactive	inactive	inactive	null	null	null	active	inactive	null	inactive	inactive	inactive	null	inactive	inactive	null	inactive	inactive	inactive	null	null	inactive	inactive	inactive	inactive	null	inactive	inactive	inactive	inactive	inactive	null	inactive	null	inactive	inactive	inactive	inactive	null	inactive
699032	inactive	inactive	inactive	inactive	inactive	null	inactive	null	inactive	inactive	inactive	inactive	null	null	null	inactive	inactive	null	inactive	null	inactive	null	null	inactive	null	inactive	inactive	null	null	null	inactive	inactive	inactive	inactive	null	inactive	inactive	inactive	inactive	inactive	null	inactive	null	inactive	inactive	inactive	inactive	null	active
597145	inactive	inactive	inactive	inactive	inactive	null	inactive	inactive	inactive	active	inactive	inactive	null	null	null	active	inactive	null	inactive	inactive	inactive	null	active	inactive	null	inactive	active	inactive	null	null	inactive	active	inactive	inactive	null	active	null	inactive	inactive	active	null	active	null	inactive	inactive	active	inactive	null	active
1926809	inactive	inactive	inactive	inactive	inactive	null	inactive	inactive	inactive	inactive	null	inactive	null	null	null	inactive	inactive	null	inactive	inactive	inactive	null	inactive	inactive	null	inactive	inactive	null	null	null	inactive	inactive	inactive	inactive	null	inactive	inactive	inactive	inactive	inactive	null	inactive	null	inactive	inactive	inactive	inactive	null	inactive
691867	inactive	inactive	inactive	inactive	inactive	null	inactive	inactive	inactive	inactive	inactive	inactive	null	null	null	inactive	inactive	null	inactive	inactive	inactive	null	inactive	inactive	null	inactive	active	inactive	null	null	inactive	inactive	active	inactive	null	inactive	inactive	inactive	inactive	inactive	null	inactive	null	inactive	inactive	inactive	inactive	null	inactive
1926813	inactive	inactive	inactive	inactive	inactive	null	inactive	null	inactive	inactive	inactive	inactive	null	null	null	inactive	inactive	inactive	inactive	inactive	inactive	null	inactive	inactive	null	inactive	inactive	inactive	null	null	inactive	inactive	inactive	inactive	null	inactive	inactive	inactive	inactive	inactive	null	inactive	null	inactive	inactive	inactive	inactive	null	inactive
62111	active	inactive	inactive	inactive	inactive	null	inactive	null	inactive	inactive	inactive	inactive	null	null	null	inactive	active	null	inactive	inactive	inactive	null	inactive	inactive	null	null	active	inactive	null	null	active	null	inactive	inactive	null	inactive	inactive	inactive	inactive	active	null	null	null	inactive	inactive	inactive	inactive	null	inactive
602271	active	inactive	inactive	inactive	inactive	null	inactive	inactive	inactive	inactive	inactive	inactive	null	null	null	inactive	inactive	null	inactive	inactive	inactive	null	inactive	inactive	null	inactive	inactive	inactive	null	null	inactive	inactive	inactive	inactive	inactive	inactive	inactive	inactive	active	inactive	null	inactive	null	inactive	inactive	inactive	inactive	null	inactive
603809	inactive	active	inactive	inactive	inactive	null	inactive	null	inactive	inactive	inactive	inactive	null	null	null	inactive	inactive	null	inactive	inactive	inactive	null	inactive	inactive	null	inactive	inactive	null	null	null	inactive	inactive	active	inactive	null	inactive	inactive	inactive	inactive	inactive	null	inactive	null	inactive	inactive	inactive	inactive	null	inactive
1276066	null	null	inactive	inactive	inactive	null	inactive	null	inactive	active	inactive	inactive	null	null	null	active	inactive	null	inactive	inactive	inactive	null	inactive	inactive	null	active	inactive	null	null	null	inactive	inactive	null	inactive	null	inactive	null	inactive	inactive	inactive	null	null	null	inactive	inactive	null	inactive	null	inactive
424611	active	inactive	inactive	inactive	inactive	null	active	null	inactive	inactive	inactive	null	null	null	null	inactive	inactive	inactive	inactive	inactive	inactive	null	inactive	inactive	null	inactive	inactive	null	null	null	inactive	active	inactive	inactive	null	inactive	inactive	inactive	active	inactive	null	active	null	inactive	inactive	active	inactive	null	inactive
456867	inactive	active	inactive	inactive	inactive	null	active	inactive	inactive	inactive	inactive	inactive	null	null	null	inactive	inactive	null	inactive	inactive	inactive	null	inactive	inactive	null	inactive	inactive	inactive	null	null	inactive	active	inactive	inactive	null	inactive	inactive	inactive	inactive	inactive	null	inactive	null	inactive	inactive	inactive	inactive	null	inactive
426660	active	inactive	inactive	inactive	inactive	null	inactive	inactive	inactive	inactive	inactive	inactive	null	null	null	inactive	inactive	inactive	inactive	inactive	inactive	null	inactive	inactive	null	inactive	inactive	inactive	null	null	inactive	inactive	inactive	inactive	null	inactive	inactive	inactive	inactive	inactive	null	inactive	null	inactive	inactive	inactive	inactive	null	inactive
1926815	inactive	inactive	inactive	inactive	inactive	null	inactive	null	inactive	inactive	inactive	inactive	null	null	null	inactive	inactive	inactive	inactive	inactive	null	null	inactive	inactive	null	inactive	inactive	inactive	null	null	inactive	inactive	inactive	inactive	inactive	inactive	inactive	inactive	inactive	inactive	null	inactive	null	inactive	inactive	inactive	inactive	null	inactive
88232	inactive	active	inactive	inactive	inactive	inactive	inactive	inactive	inactive	inactive	inactive	inactive	inactive	inactive	inactive	inactive	inactive	inactive	inactive	inactive	inactive	inactive	inactive	inactive	inactive	inactive	inactive	null	inactive	inactive	inactive	inactive	inactive	inactive	inactive	inactive	inactive	inactive	inactive	inactive	inactive	inactive	inactive	inactive	inactive	inactive	inactive	inactive	inactive
559790	active	inactive	inactive	active	inactive	null	active	null	inactive	inactive	inactive	null	null	null	null	active	active	null	inactive	null	null	null	inactive	inactive	null	active	inactive	inactive	null	null	inactive	active	inactive	inactive	null	inactive	active	inactive	inactive	inactive	null	active	null	inactive	inactive	active	inactive	null	inactive
1926832	active	active	inactive	inactive	inactive	null	inactive	null	inactive	inactive	inactive	inactive	null	null	null	inactive	inactive	null	inactive	inactive	inactive	null	inactive	inactive	null	inactive	inactive	inactive	null	null	active	inactive	inactive	inactive	null	inactive	inactive	inactive	null	inactive	null	inactive	null	inactive	inactive	inactive	inactive	null	inactive
328891	inactive	inactive	inactive	inactive	inactive	null	inactive	inactive	inactive	inactive	null	inactive	null	null	null	inactive	inactive	null	inactive	null	inactive	null	inactive	inactive	null	inactive	inactive	null	null	null	inactive	inactive	inactive	inactive	null	inactive	inactive	inactive	inactive	inactive	null	inactive	null	inactive	inactive	inactive	inactive	null	inactive
630975	inactive	inactive	inactive	inactive	inactive	null	inactive	inactive	inactive	active	null	inactive	null	null	null	active	inactive	null	inactive	null	inactive	null	inactive	inactive	null	inactive	inactive	null	null	null	inactive	inactive	inactive	inactive	null	inactive	inactive	inactive	inactive	inactive	null	inactive	null	null	inactive	active	inactive	null	inactive
486594	inactive	inactive	inactive	inactive	inactive	null	inactive	inactive	inactive	inactive	inactive	inactive	null	null	null	inactive	inactive	null	inactive	inactive	inactive	null	inactive	inactive	null	inactive	inactive	inactive	null	null	inactive	inactive	inactive	inactive	null	inactive	inactive	inactive	inactive	inactive	null	inactive	null	inactive	inactive	inactive	inactive	null	inactive
1377987	active	inactive	inactive	inactive	inactive	null	inactive	inactive	inactive	inactive	null	inactive	null	null	null	inactive	inactive	inactive	inactive	null	inactive	null	inactive	inactive	null	inactive	active	null	null	null	inactive	inactive	active	inactive	null	inactive	inactive	inactive	inactive	inactive	null	inactive	null	inactive	inactive	active	inactive	null	inactive
1344709	inactive	inactive	inactive	inactive	inactive	null	inactive	null	inactive	inactive	null	inactive	null	null	null	inactive	inactive	null	inactive	null	inactive	null	inactive	inactive	null	inactive	inactive	null	null	null	inactive	active	inactive	inactive	null	inactive	inactive	inactive	inactive	inactive	null	inactive	null	null	inactive	active	active	null	inactive
573133	inactive	inactive	inactive	inactive	null	null	inactive	inactive	inactive	inactive	null	inactive	null	null	null	inactive	inactive	null	inactive	inactive	inactive	null	inactive	inactive	null	inactive	inactive	null	null	null	inactive	inactive	inactive	inactive	null	inactive	inactive	inactive	inactive	inactive	null	inactive	null	inactive	inactive	active	inactive	null	inactive
1377998	inactive	inactive	inactive	inactive	inactive	null	inactive	active	inactive	active	inactive	inactive	null	null	null	inactive	inactive	null	inactive	inactive	inactive	null	active	inactive	null	inactive	active	inactive	null	null	inactive	active	inactive	inactive	null	inactive	inactive	inactive	inactive	inactive	null	active	null	active	inactive	active	inactive	null	active
1038036	inactive	inactive	inactive	inactive	inactive	null	inactive	null	inactive	inactive	inactive	inactive	null	null	null	inactive	inactive	null	inactive	inactive	inactive	null	inactive	inactive	null	inactive	null	inactive	null	null	inactive	inactive	inactive	inactive	null	inactive	inactive	inactive	null	inactive	null	inactive	null	inactive	inactive	inactive	inactive	null	inactive
497877	inactive	inactive	inactive	inactive	inactive	null	inactive	inactive	inactive	inactive	inactive	inactive	null	null	null	inactive	inactive	null	inactive	null	null	null	inactive	inactive	null	inactive	inactive	inactive	null	null	inactive	inactive	inactive	inactive	null	inactive	inactive	inactive	inactive	inactive	null	inactive	null	inactive	inactive	inactive	inactive	null	inactive
1677014	inactive	inactive	inactive	inactive	inactive	null	inactive	inactive	inactive	inactive	null	inactive	null	null	null	inactive	inactive	null	inactive	inactive	inactive	null	inactive	inactive	null	inactive	inactive	null	null	null	inactive	inactive	inactive	inactive	null	inactive	inactive	inactive	inactive	inactive	null	inactive	null	inactive	inactive	inactive	inactive	null	inactive
562391	inactive	inactive	inactive	inactive	inactive	null	inactive	null	inactive	inactive	inactive	inactive	null	null	null	inactive	inactive	inactive	inactive	inactive	null	null	inactive	inactive	null	inactive	active	null	null	null	inactive	inactive	inactive	inactive	null	inactive	inactive	inactive	inactive	inactive	null	inactive	null	inactive	inactive	inactive	inactive	null	inactive
88797	null	inactive	inactive	inactive	inactive	inactive	inactive	inactive	inactive	inactive	null	inactive	inactive	inactive	inactive	inactive	inactive	inactive	inactive	inactive	inactive	inactive	inactive	inactive	inactive	inactive	inactive	null	inactive	inactive	inactive	inactive	inactive	inactive	inactive	inactive	inactive	inactive	inactive	inactive	active	inactive	inactive	inactive	inactive	inactive	inactive	inactive	inactive
692957	inactive	inactive	inactive	inactive	null	null	inactive	inactive	inactive	inactive	inactive	inactive	null	null	null	active	inactive	null	inactive	inactive	inactive	null	inactive	inactive	null	inactive	inactive	null	null	null	inactive	inactive	inactive	inactive	null	inactive	inactive	inactive	inactive	inactive	null	inactive	null	active	inactive	inactive	inactive	null	inactive
692959	active	inactive	inactive	inactive	inactive	null	inactive	inactive	inactive	inactive	inactive	inactive	null	null	null	inactive	inactive	null	inactive	inactive	inactive	null	inactive	inactive	null	inactive	active	inactive	null	null	active	inactive	inactive	inactive	null	inactive	inactive	inactive	active	inactive	null	inactive	null	inactive	inactive	active	inactive	null	inactive
1060577	inactive	active	inactive	inactive	inactive	null	inactive	null	inactive	inactive	null	inactive	null	null	null	inactive	inactive	null	inactive	null	null	null	inactive	inactive	null	inactive	null	null	null	null	inactive	inactive	inactive	inactive	null	inactive	inactive	inactive	inactive	inactive	null	inactive	null	inactive	inactive	inactive	inactive	null	inactive
693474	inactive	inactive	inactive	inactive	inactive	null	active	inactive	inactive	active	inactive	inactive	null	null	null	inactive	inactive	null	inactive	inactive	inactive	null	inactive	inactive	null	inactive	inactive	inactive	null	null	inactive	inactive	inactive	inactive	null	inactive	inactive	inactive	inactive	inactive	null	inactive	null	inactive	inactive	active	inactive	null	inactive
1790692	inactive	inactive	inactive	inactive	inactive	null	inactive	inactive	inactive	inactive	null	inactive	null	null	null	inactive	inactive	null	inactive	inactive	inactive	null	inactive	inactive	null	inactive	inactive	inactive	null	null	inactive	inactive	inactive	inactive	null	inactive	inactive	inactive	inactive	inactive	null	inactive	null	null	inactive	inactive	inactive	null	inactive
1671912	inactive	inactive	inactive	inactive	inactive	null	inactive	inactive	inactive	inactive	inactive	inactive	null	null	null	inactive	inactive	null	inactive	inactive	inactive	null	inactive	inactive	null	inactive	active	null	null	null	inactive	inactive	inactive	inactive	null	inactive	inactive	null	inactive	inactive	null	inactive	null	inactive	inactive	inactive	inactive	null	inactive
1525993	inactive	inactive	inactive	inactive	inactive	null	inactive	inactive	inactive	inactive	inactive	inactive	null	null	null	inactive	inactive	null	inactive	null	inactive	null	inactive	inactive	null	inactive	inactive	inactive	null	null	inactive	inactive	inactive	inactive	null	inactive	inactive	inactive	inactive	inactive	null	inactive	null	inactive	inactive	inactive	inactive	null	inactive
716009	inactive	inactive	inactive	inactive	inactive	null	inactive	inactive	inactive	inactive	inactive	inactive	null	null	null	inactive	inactive	null	inactive	inactive	inactive	null	inactive	inactive	null	inactive	active	null	null	null	inactive	active	active	inactive	null	inactive	inactive	inactive	inactive	inactive	null	inactive	null	inactive	inactive	inactive	inactive	null	inactive
2197739	inactive	active	inactive	inactive	inactive	null	inactive	inactive	inactive	inactive	inactive	inactive	null	null	null	inactive	inactive	inactive	inactive	inactive	inactive	null	inactive	inactive	null	inactive	inactive	inactive	null	null	inactive	inactive	inactive	inactive	null	inactive	inactive	inactive	inactive	inactive	null	inactive	null	inactive	inactive	inactive	inactive	null	inactive
1378029	inactive	inactive	inactive	inactive	null	null	inactive	inactive	inactive	inactive	inactive	inactive	null	null	null	inactive	inactive	null	inactive	inactive	inactive	null	inactive	inactive	null	inactive	inactive	null	null	null	inactive	inactive	inactive	inactive	null	inactive	inactive	active	inactive	inactive	null	inactive	null	inactive	inactive	inactive	inactive	null	inactive
579824	inactive	inactive	inactive	inactive	inactive	null	inactive	inactive	inactive	inactive	inactive	inactive	null	null	null	inactive	inactive	null	inactive	inactive	inactive	null	inactive	inactive	null	inactive	inactive	inactive	null	null	inactive	inactive	inactive	inactive	null	inactive	inactive	inactive	inactive	inactive	null	inactive	null	inactive	inactive	inactive	inactive	null	inactive
1763569	inactive	inactive	inactive	inactive	inactive	null	inactive	inactive	inactive	inactive	null	inactive	null	null	null	inactive	inactive	inactive	inactive	null	inactive	null	inactive	inactive	null	inactive	inactive	null	null	null	inactive	inactive	inactive	inactive	null	inactive	inactive	inactive	inactive	inactive	null	inactive	null	inactive	inactive	inactive	inactive	null	inactive
494834	null	inactive	inactive	inactive	inactive	active	active	null	inactive	active	inactive	inactive	inactive	inactive	active	inactive	inactive	inactive	inactive	null	inactive	inactive	active	inactive	inactive	inactive	active	inactive	inactive	inactive	active	active	inactive	inactive	active	inactive	active	inactive	inactive	inactive	active	inactive	inactive	inactive	inactive	active	inactive	active	active
2116850	inactive	inactive	inactive	inactive	inactive	null	active	inactive	inactive	inactive	null	inactive	null	null	null	inactive	inactive	null	inactive	inactive	inactive	null	inactive	inactive	null	inactive	inactive	inactive	null	null	inactive	inactive	inactive	inactive	null	inactive	inactive	inactive	null	inactive	null	inactive	null	inactive	inactive	inactive	inactive	null	inactive
367860	inactive	inactive	inactive	inactive	inactive	inactive	inactive	null	inactive	inactive	null	inactive	inactive	inactive	inactive	inactive	inactive	inactive	inactive	inactive	null	inactive	inactive	inactive	inactive	inactive	inactive	inactive	inactive	inactive	inactive	inactive	inactive	inactive	inactive	inactive	inactive	inactive	inactive	inactive	inactive	inactive	inactive	inactive	inactive	inactive	inactive	inactive	inactive
1763572	inactive	inactive	inactive	inactive	inactive	null	inactive	null	inactive	inactive	null	inactive	null	null	null	active	inactive	null	inactive	inactive	inactive	null	inactive	inactive	null	inactive	inactive	null	null	null	inactive	inactive	inactive	inactive	null	inactive	active	inactive	inactive	inactive	null	inactive	null	inactive	inactive	inactive	inactive	null	inactive
1677558	inactive	inactive	inactive	inactive	inactive	null	inactive	null	inactive	inactive	null	inactive	null	null	null	inactive	inactive	null	inactive	inactive	inactive	null	inactive	inactive	null	inactive	inactive	null	null	null	inactive	inactive	inactive	inactive	null	inactive	inactive	inactive	inactive	inactive	null	inactive	null	inactive	inactive	inactive	inactive	null	inactive
361203	inactive	inactive	inactive	inactive	inactive	null	null	null	inactive	inactive	null	null	null	null	null	inactive	inactive	null	inactive	null	null	null	inactive	null	null	inactive	inactive	null	null	null	inactive	inactive	inactive	inactive	null	null	null	inactive	inactive	inactive	null	null	null	null	inactive	inactive	inactive	null	inactive
13048	inactive	inactive	inactive	inactive	null	active	null	inactive	inactive	active	null	inactive	active	inactive	active	active	inactive	active	inactive	inactive	inactive	inactive	active	inactive	active	active	inactive	null	active	inactive	inactive	active	inactive	inactive	active	inactive	inactive	inactive	inactive	active	active	inactive	inactive	inactive	inactive	active	inactive	active	active
426232	active	inactive	inactive	inactive	inactive	null	inactive	inactive	inactive	inactive	inactive	inactive	null	null	null	inactive	inactive	null	inactive	inactive	inactive	null	inactive	inactive	null	inactive	inactive	inactive	null	null	active	active	inactive	inactive	null	inactive	inactive	inactive	inactive	inactive	null	inactive	null	inactive	inactive	active	inactive	null	inactive
250	inactive	null	inactive	null	inactive	inactive	inactive	null	inactive	inactive	null	null	inactive	inactive	inactive	inactive	inactive	inactive	inactive	null	null	inactive	null	null	inactive	active	null	null	inactive	inactive	inactive	inactive	null	inactive	inactive	inactive	null	null	null	null	inactive	null	inactive	inactive	inactive	inactive	inactive	inactive	null
1673970	inactive	inactive	inactive	inactive	inactive	null	active	inactive	inactive	inactive	inactive	inactive	null	null	null	inactive	inactive	inactive	inactive	inactive	inactive	null	inactive	inactive	null	inactive	inactive	null	null	null	inactive	active	inactive	inactive	null	inactive	inactive	active	inactive	inactive	null	inactive	null	inactive	inactive	inactive	inactive	null	inactive
625907	inactive	inactive	inactive	inactive	inactive	null	inactive	null	inactive	inactive	null	inactive	null	null	null	inactive	inactive	null	inactive	inactive	null	null	inactive	inactive	null	inactive	inactive	null	null	null	inactive	inactive	inactive	inactive	null	inactive	inactive	inactive	inactive	inactive	null	inactive	null	inactive	inactive	inactive	inactive	null	inactive
1763574	inactive	inactive	inactive	inactive	inactive	null	inactive	inactive	inactive	inactive	inactive	inactive	null	null	null	inactive	inactive	null	inactive	inactive	inactive	null	inactive	inactive	null	inactive	inactive	inactive	null	null	inactive	inactive	inactive	inactive	null	inactive	inactive	inactive	inactive	inactive	null	inactive	null	inactive	inactive	inactive	inactive	null	inactive
276734	inactive	inactive	inactive	inactive	inactive	active	inactive	null	inactive	inactive	inactive	inactive	inactive	inactive	active	inactive	inactive	inactive	inactive	inactive	inactive	inactive	inactive	inactive	inactive	inactive	inactive	inactive	inactive	inactive	inactive	inactive	inactive	inactive	active	inactive	inactive	inactive	inactive	inactive	active	inactive	inactive	inactive	inactive	active	inactive	inactive	inactive
1763584	inactive	inactive	active	active	inactive	null	inactive	null	inactive	inactive	null	null	null	null	null	inactive	inactive	null	inactive	inactive	inactive	null	inactive	inactive	null	inactive	active	null	null	null	inactive	active	inactive	inactive	null	inactive	inactive	inactive	null	active	null	inactive	null	null	inactive	active	inactive	null	inactive
1383172	inactive	active	inactive	inactive	inactive	null	inactive	inactive	inactive	inactive	inactive	inactive	null	null	null	inactive	inactive	null	inactive	null	inactive	null	inactive	inactive	null	inactive	inactive	inactive	null	null	inactive	inactive	inactive	inactive	null	inactive	inactive	inactive	inactive	inactive	null	inactive	null	inactive	inactive	inactive	inactive	null	inactive
1380102	inactive	inactive	inactive	inactive	inactive	null	inactive	inactive	inactive	inactive	null	inactive	null	null	null	inactive	inactive	inactive	inactive	inactive	inactive	null	inactive	inactive	null	inactive	inactive	inactive	null	null	inactive	inactive	inactive	inactive	null	inactive	inactive	inactive	inactive	inactive	null	inactive	null	inactive	inactive	inactive	inactive	null	inactive
1348359	active	active	inactive	inactive	inactive	null	inactive	inactive	inactive	active	null	inactive	null	null	null	active	inactive	null	active	inactive	inactive	null	active	inactive	null	inactive	active	inactive	null	null	active	active	inactive	inactive	null	inactive	inactive	inactive	null	inactive	null	active	null	inactive	inactive	inactive	inactive	null	active
1412359	active	inactive	inactive	inactive	inactive	null	inactive	inactive	inactive	inactive	null	inactive	null	null	null	inactive	inactive	null	inactive	inactive	inactive	null	inactive	inactive	null	inactive	inactive	inactive	null	null	inactive	inactive	inactive	inactive	null	inactive	inactive	inactive	inactive	active	null	inactive	null	inactive	inactive	inactive	inactive	null	inactive
1449226	inactive	inactive	inactive	inactive	inactive	null	inactive	null	inactive	inactive	null	inactive	null	null	null	inactive	inactive	null	inactive	inactive	inactive	null	inactive	inactive	null	inactive	inactive	null	null	null	inactive	inactive	inactive	inactive	null	inactive	inactive	inactive	inactive	inactive	null	inactive	null	inactive	null	inactive	inactive	null	inactive
441100	inactive	inactive	inactive	inactive	inactive	null	inactive	null	inactive	inactive	null	null	null	null	null	inactive	inactive	null	inactive	null	null	null	inactive	inactive	null	inactive	inactive	null	null	null	inactive	inactive	inactive	inactive	null	inactive	inactive	inactive	inactive	inactive	null	null	null	null	inactive	inactive	inactive	null	inactive
1926925	inactive	inactive	inactive	inactive	inactive	null	inactive	inactive	inactive	inactive	null	inactive	null	null	null	inactive	inactive	null	inactive	null	inactive	null	inactive	inactive	null	inactive	inactive	inactive	null	null	inactive	inactive	inactive	inactive	null	inactive	inactive	inactive	inactive	inactive	null	inactive	null	inactive	inactive	inactive	inactive	null	inactive
273	inactive	inactive	inactive	null	inactive	inactive	inactive	null	inactive	inactive	null	null	inactive	inactive	inactive	inactive	inactive	inactive	inactive	null	null	inactive	null	null	inactive	active	null	null	inactive	inactive	inactive	inactive	null	inactive	inactive	inactive	null	null	null	null	inactive	null	inactive	inactive	inactive	inactive	inactive	inactive	null
83217	inactive	inactive	inactive	inactive	inactive	null	inactive	null	inactive	inactive	null	inactive	null	null	null	inactive	inactive	null	inactive	null	inactive	null	inactive	inactive	null	inactive	inactive	inactive	null	null	inactive	inactive	inactive	inactive	null	inactive	inactive	inactive	inactive	inactive	null	inactive	null	null	inactive	inactive	inactive	null	inactive
1926932	inactive	inactive	inactive	inactive	inactive	null	inactive	inactive	inactive	inactive	null	inactive	null	null	null	active	inactive	null	inactive	inactive	inactive	null	inactive	inactive	null	active	active	null	null	null	inactive	null	inactive	inactive	null	inactive	inactive	inactive	inactive	inactive	null	inactive	null	inactive	inactive	active	inactive	null	inactive
1926934	active	inactive	inactive	inactive	inactive	null	active	null	active	active	inactive	inactive	null	null	null	active	inactive	null	active	inactive	inactive	null	inactive	inactive	null	inactive	inactive	null	null	null	active	inactive	inactive	active	null	inactive	inactive	inactive	active	inactive	null	inactive	null	inactive	inactive	active	inactive	null	inactive
1102616	inactive	inactive	inactive	inactive	inactive	active	inactive	null	inactive	active	inactive	inactive	active	inactive	active	inactive	inactive	inactive	inactive	inactive	null	inactive	inactive	inactive	active	inactive	inactive	inactive	active	inactive	inactive	active	inactive	inactive	active	inactive	inactive	inactive	inactive	inactive	active	inactive	active	inactive	inactive	active	inactive	active	inactive
1448219	inactive	inactive	inactive	inactive	inactive	null	inactive	null	inactive	inactive	inactive	inactive	null	null	null	inactive	inactive	null	inactive	inactive	inactive	null	inactive	inactive	null	inactive	inactive	inactive	null	null	inactive	inactive	inactive	inactive	null	inactive	inactive	inactive	inactive	inactive	null	inactive	null	inactive	inactive	inactive	inactive	null	inactive
511261	inactive	inactive	inactive	inactive	inactive	null	inactive	inactive	inactive	inactive	null	inactive	null	null	null	inactive	inactive	null	inactive	inactive	inactive	null	inactive	inactive	null	inactive	inactive	null	null	null	inactive	inactive	inactive	inactive	null	inactive	active	inactive	inactive	inactive	null	inactive	null	inactive	inactive	inactive	inactive	null	inactive
1279264	inactive	inactive	null	inactive	inactive	null	inactive	null	inactive	inactive	null	inactive	null	null	null	inactive	inactive	inactive	inactive	inactive	null	null	inactive	inactive	null	inactive	inactive	null	null	null	inactive	inactive	inactive	inactive	null	inactive	inactive	inactive	inactive	inactive	null	active	null	inactive	inactive	inactive	inactive	null	inactive
508707	inactive	active	inactive	inactive	inactive	inactive	inactive	null	inactive	inactive	inactive	inactive	inactive	inactive	inactive	inactive	inactive	inactive	inactive	inactive	inactive	inactive	inactive	inactive	inactive	inactive	active	inactive	inactive	active	inactive	inactive	inactive	inactive	inactive	inactive	inactive	inactive	inactive	inactive	inactive	inactive	inactive	inactive	inactive	inactive	inactive	inactive	inactive
41764	inactive	active	inactive	inactive	inactive	inactive	inactive	inactive	inactive	inactive	null	inactive	inactive	inactive	inactive	inactive	inactive	inactive	active	null	inactive	active	inactive	inactive	inactive	inactive	inactive	null	inactive	active	inactive	inactive	inactive	inactive	inactive	inactive	inactive	inactive	inactive	inactive	inactive	inactive	inactive	inactive	inactive	inactive	inactive	inactive	inactive
692515	inactive	inactive	inactive	inactive	inactive	null	inactive	null	inactive	inactive	null	null	null	null	null	inactive	inactive	null	inactive	null	inactive	null	active	inactive	null	inactive	inactive	inactive	null	null	inactive	inactive	inactive	inactive	null	inactive	inactive	active	inactive	inactive	null	inactive	null	null	inactive	inactive	active	null	active
1844006	inactive	inactive	inactive	inactive	inactive	null	inactive	null	inactive	inactive	null	inactive	null	null	null	inactive	inactive	null	inactive	null	inactive	null	active	inactive	null	inactive	inactive	inactive	null	null	inactive	inactive	inactive	inactive	null	active	inactive	inactive	inactive	inactive	null	inactive	null	null	inactive	inactive	inactive	null	inactive
33576	active	null	inactive	inactive	inactive	active	inactive	inactive	inactive	inactive	inactive	inactive	active	inactive	inactive	inactive	inactive	active	inactive	inactive	inactive	inactive	inactive	inactive	inactive	inactive	inactive	null	inactive	active	inactive	inactive	inactive	inactive	active	inactive	inactive	inactive	inactive	inactive	active	inactive	inactive	inactive	inactive	inactive	inactive	inactive	inactive
582954	inactive	inactive	inactive	inactive	inactive	null	inactive	null	inactive	inactive	inactive	inactive	null	null	null	inactive	inactive	inactive	inactive	inactive	null	null	inactive	inactive	null	inactive	inactive	null	null	null	inactive	inactive	inactive	inactive	null	inactive	inactive	inactive	inactive	inactive	null	inactive	null	active	inactive	inactive	inactive	null	inactive
1281325	inactive	inactive	inactive	inactive	inactive	null	inactive	inactive	inactive	inactive	inactive	inactive	null	null	null	inactive	inactive	null	inactive	inactive	inactive	null	inactive	inactive	null	inactive	inactive	inactive	null	null	inactive	active	inactive	inactive	null	inactive	inactive	inactive	inactive	inactive	null	inactive	null	inactive	inactive	active	inactive	null	null
1926959	inactive	inactive	inactive	inactive	inactive	null	inactive	null	inactive	inactive	inactive	inactive	null	null	null	inactive	inactive	null	inactive	inactive	null	null	inactive	inactive	null	inactive	inactive	inactive	null	null	inactive	inactive	null	inactive	null	inactive	active	inactive	inactive	inactive	null	inactive	null	null	inactive	inactive	inactive	null	inactive
540975	inactive	inactive	null	inactive	inactive	null	inactive	null	inactive	inactive	inactive	inactive	null	null	null	inactive	inactive	null	inactive	inactive	inactive	null	inactive	inactive	null	inactive	inactive	null	null	null	inactive	inactive	inactive	inactive	null	inactive	inactive	inactive	inactive	inactive	null	inactive	null	inactive	inactive	inactive	inactive	null	inactive
2032433	active	inactive	inactive	inactive	inactive	null	active	null	inactive	inactive	inactive	inactive	null	null	null	inactive	inactive	null	active	inactive	inactive	null	inactive	inactive	null	inactive	active	null	null	null	active	active	inactive	inactive	null	inactive	active	inactive	inactive	inactive	null	inactive	null	null	inactive	active	inactive	null	active
1519923	inactive	inactive	inactive	inactive	inactive	null	null	null	inactive	inactive	inactive	inactive	null	null	null	active	inactive	inactive	inactive	inactive	inactive	null	active	inactive	null	inactive	inactive	inactive	null	null	inactive	inactive	inactive	inactive	null	inactive	inactive	inactive	inactive	inactive	null	inactive	null	inactive	inactive	inactive	inactive	null	active
442167	inactive	inactive	inactive	inactive	inactive	null	inactive	null	inactive	inactive	null	inactive	null	null	null	inactive	inactive	null	inactive	null	null	null	inactive	inactive	null	inactive	inactive	inactive	null	null	inactive	active	inactive	inactive	null	inactive	inactive	inactive	inactive	inactive	null	inactive	null	inactive	inactive	inactive	inactive	null	inactive
2199352	inactive	inactive	inactive	inactive	inactive	null	inactive	null	inactive	inactive	inactive	inactive	null	null	null	inactive	inactive	null	inactive	inactive	null	null	inactive	inactive	null	inactive	inactive	inactive	null	null	inactive	inactive	inactive	inactive	null	inactive	inactive	inactive	inactive	inactive	null	inactive	null	inactive	inactive	inactive	inactive	null	inactive
1450297	inactive	inactive	null	inactive	inactive	null	inactive	inactive	inactive	inactive	inactive	inactive	null	null	null	inactive	inactive	null	inactive	inactive	inactive	null	inactive	inactive	null	inactive	inactive	null	null	null	inactive	null	inactive	inactive	null	inactive	inactive	inactive	inactive	inactive	null	inactive	null	inactive	inactive	inactive	inactive	null	inactive
2199353	inactive	inactive	inactive	inactive	inactive	null	inactive	inactive	inactive	inactive	null	inactive	null	null	null	inactive	inactive	null	inactive	inactive	inactive	null	inactive	inactive	null	inactive	inactive	inactive	null	null	inactive	inactive	inactive	inactive	null	inactive	inactive	inactive	inactive	inactive	null	inactive	null	inactive	inactive	inactive	inactive	null	inactive
2199356	inactive	active	inactive	inactive	inactive	null	inactive	inactive	inactive	inactive	null	inactive	null	null	null	inactive	inactive	null	null	inactive	inactive	null	inactive	inactive	null	inactive	inactive	inactive	null	null	null	inactive	inactive	inactive	null	inactive	inactive	inactive	inactive	inactive	null	inactive	null	inactive	inactive	inactive	inactive	null	inactive
2199357	active	inactive	null	inactive	inactive	null	active	inactive	inactive	inactive	inactive	inactive	null	null	null	inactive	null	null	inactive	inactive	inactive	null	inactive	inactive	null	inactive	inactive	null	null	null	inactive	inactive	inactive	inactive	null	inactive	inactive	inactive	inactive	inactive	null	inactive	null	inactive	inactive	inactive	inactive	null	inactive
1405757	inactive	inactive	inactive	inactive	inactive	null	inactive	null	inactive	inactive	inactive	inactive	null	null	null	inactive	inactive	null	inactive	inactive	null	null	inactive	inactive	null	inactive	inactive	inactive	null	null	inactive	inactive	inactive	inactive	null	inactive	inactive	inactive	inactive	inactive	null	inactive	null	inactive	inactive	inactive	inactive	null	inactive
2199359	inactive	inactive	inactive	inactive	inactive	null	active	null	inactive	inactive	inactive	inactive	null	null	null	inactive	inactive	inactive	inactive	inactive	inactive	null	inactive	inactive	null	inactive	inactive	null	null	null	inactive	inactive	inactive	inactive	null	inactive	inactive	inactive	inactive	inactive	null	inactive	null	null	inactive	active	inactive	null	inactive
2199358	inactive	inactive	inactive	inactive	inactive	null	inactive	null	inactive	inactive	inactive	inactive	null	null	null	inactive	inactive	null	inactive	inactive	inactive	null	inactive	inactive	null	active	inactive	null	null	null	inactive	inactive	inactive	inactive	null	inactive	inactive	inactive	inactive	inactive	null	inactive	null	inactive	inactive	inactive	inactive	null	inactive
469313	inactive	inactive	inactive	inactive	inactive	null	inactive	inactive	inactive	inactive	null	inactive	null	null	null	inactive	inactive	null	inactive	inactive	inactive	null	inactive	inactive	null	inactive	inactive	null	null	null	inactive	inactive	active	inactive	null	inactive	inactive	inactive	inactive	inactive	null	inactive	null	active	active	inactive	inactive	null	null
675133	inactive	inactive	inactive	inactive	inactive	null	inactive	inactive	inactive	inactive	inactive	inactive	null	null	null	inactive	inactive	inactive	inactive	inactive	inactive	null	inactive	inactive	null	inactive	inactive	null	null	null	inactive	inactive	inactive	inactive	null	inactive	inactive	inactive	inactive	inactive	null	inactive	null	inactive	inactive	inactive	inactive	null	inactive
1322310	inactive	inactive	inactive	inactive	inactive	null	inactive	inactive	inactive	inactive	null	inactive	null	null	null	inactive	inactive	null	inactive	inactive	inactive	null	inactive	inactive	null	inactive	inactive	null	null	null	inactive	inactive	inactive	inactive	null	inactive	inactive	inactive	inactive	inactive	null	inactive	null	inactive	inactive	inactive	inactive	null	inactive
1926986	active	active	inactive	inactive	inactive	null	active	inactive	inactive	inactive	inactive	inactive	null	null	null	inactive	inactive	inactive	inactive	inactive	inactive	null	active	inactive	null	inactive	active	inactive	null	null	active	active	inactive	inactive	null	inactive	inactive	inactive	null	inactive	null	active	null	inactive	inactive	active	inactive	null	active
341327	active	inactive	null	inactive	inactive	null	inactive	inactive	inactive	inactive	inactive	inactive	null	null	null	inactive	inactive	inactive	inactive	null	null	null	inactive	inactive	null	inactive	inactive	inactive	null	null	inactive	active	inactive	inactive	null	inactive	inactive	inactive	inactive	inactive	null	inactive	null	inactive	inactive	inactive	inactive	null	inactive
1304402	active	inactive	inactive	inactive	inactive	null	active	null	active	active	inactive	inactive	null	null	null	active	inactive	null	active	null	null	null	active	inactive	null	inactive	active	inactive	null	null	inactive	inactive	inactive	active	null	inactive	active	inactive	inactive	active	null	inactive	null	inactive	inactive	active	active	null	active
452952	inactive	inactive	inactive	inactive	inactive	null	inactive	inactive	inactive	inactive	null	inactive	null	null	null	active	inactive	null	inactive	inactive	null	null	inactive	inactive	null	active	inactive	inactive	null	null	inactive	inactive	inactive	inactive	null	inactive	inactive	inactive	inactive	inactive	null	inactive	null	inactive	inactive	inactive	inactive	null	inactive
608601	inactive	inactive	inactive	inactive	inactive	active	inactive	null	inactive	inactive	null	inactive	active	inactive	active	inactive	inactive	active	inactive	inactive	null	inactive	active	inactive	active	inactive	inactive	null	active	inactive	inactive	inactive	inactive	inactive	active	inactive	inactive	active	inactive	inactive	active	inactive	active	inactive	inactive	active	inactive	active	inactive
1927003	inactive	active	inactive	inactive	inactive	null	inactive	null	inactive	inactive	inactive	null	null	null	null	inactive	inactive	null	active	inactive	null	null	inactive	inactive	null	inactive	inactive	inactive	null	null	inactive	inactive	inactive	inactive	null	inactive	inactive	inactive	inactive	inactive	null	inactive	null	null	inactive	inactive	inactive	null	inactive
1927006	inactive	inactive	inactive	inactive	inactive	null	inactive	null	inactive	inactive	inactive	inactive	null	null	null	inactive	inactive	null	inactive	inactive	inactive	null	inactive	inactive	null	inactive	inactive	null	null	null	inactive	inactive	inactive	inactive	null	inactive	inactive	inactive	inactive	inactive	null	inactive	null	inactive	inactive	inactive	inactive	null	inactive
695650	inactive	inactive	inactive	inactive	inactive	null	inactive	inactive	inactive	inactive	inactive	inactive	null	null	null	active	inactive	null	inactive	inactive	inactive	null	inactive	inactive	null	inactive	inactive	null	null	null	inactive	inactive	inactive	inactive	null	inactive	inactive	inactive	inactive	inactive	null	inactive	null	inactive	inactive	inactive	inactive	null	inactive
1363819	inactive	inactive	inactive	inactive	inactive	null	inactive	null	inactive	inactive	inactive	inactive	null	null	null	inactive	inactive	inactive	inactive	inactive	inactive	null	inactive	inactive	null	inactive	inactive	inactive	null	null	inactive	active	inactive	inactive	null	inactive	inactive	inactive	inactive	inactive	null	inactive	null	inactive	inactive	inactive	inactive	null	inactive
205165	inactive	inactive	inactive	inactive	inactive	inactive	inactive	null	inactive	inactive	inactive	inactive	inactive	inactive	active	inactive	inactive	inactive	inactive	null	null	inactive	inactive	inactive	inactive	inactive	inactive	inactive	inactive	inactive	inactive	inactive	inactive	inactive	active	inactive	inactive	inactive	inactive	inactive	active	inactive	inactive	inactive	inactive	active	inactive	inactive	inactive
1376110	inactive	inactive	inactive	inactive	inactive	null	inactive	inactive	inactive	inactive	inactive	inactive	null	null	null	inactive	inactive	null	inactive	inactive	inactive	null	inactive	inactive	null	inactive	inactive	inactive	null	null	inactive	inactive	inactive	inactive	null	inactive	active	inactive	inactive	inactive	null	inactive	null	inactive	inactive	inactive	inactive	null	inactive
1376109	inactive	inactive	inactive	inactive	inactive	null	inactive	null	inactive	inactive	inactive	inactive	null	null	null	inactive	inactive	null	inactive	inactive	inactive	null	inactive	inactive	null	inactive	inactive	inactive	null	null	inactive	inactive	inactive	inactive	null	inactive	inactive	inactive	inactive	inactive	null	inactive	null	inactive	inactive	inactive	inactive	null	inactive
1376112	inactive	active	inactive	inactive	inactive	null	inactive	null	inactive	inactive	inactive	inactive	null	null	null	inactive	inactive	inactive	inactive	inactive	inactive	null	inactive	inactive	null	inactive	inactive	inactive	null	null	inactive	inactive	null	inactive	null	inactive	inactive	inactive	inactive	inactive	null	inactive	null	inactive	inactive	inactive	inactive	null	inactive
1517937	inactive	inactive	inactive	inactive	inactive	null	inactive	inactive	inactive	inactive	inactive	inactive	null	null	null	inactive	inactive	null	inactive	null	inactive	null	inactive	inactive	null	inactive	inactive	null	null	null	inactive	inactive	inactive	inactive	null	inactive	inactive	inactive	inactive	inactive	null	inactive	null	inactive	inactive	inactive	inactive	null	inactive
319858	inactive	inactive	inactive	inactive	inactive	null	inactive	null	inactive	inactive	inactive	inactive	null	null	null	inactive	inactive	null	inactive	inactive	null	null	inactive	inactive	null	inactive	inactive	inactive	null	null	inactive	inactive	inactive	inactive	null	inactive	active	inactive	inactive	inactive	null	inactive	null	inactive	inactive	inactive	inactive	null	inactive
460144	inactive	inactive	inactive	inactive	inactive	null	inactive	inactive	inactive	inactive	null	inactive	null	null	null	inactive	inactive	null	inactive	inactive	inactive	null	inactive	inactive	null	inactive	inactive	inactive	null	null	inactive	inactive	null	inactive	null	inactive	inactive	inactive	inactive	inactive	null	inactive	null	inactive	inactive	active	inactive	null	inactive
2089491	inactive	inactive	inactive	inactive	inactive	null	inactive	null	inactive	inactive	inactive	inactive	null	null	null	inactive	inactive	inactive	inactive	inactive	inactive	null	inactive	inactive	null	inactive	inactive	null	null	null	inactive	inactive	inactive	inactive	null	inactive	inactive	inactive	inactive	inactive	null	inactive	null	null	inactive	active	inactive	null	inactive
520053	inactive	inactive	inactive	inactive	inactive	null	inactive	inactive	inactive	inactive	inactive	inactive	null	null	null	inactive	inactive	null	inactive	inactive	inactive	null	inactive	inactive	null	inactive	inactive	inactive	null	null	inactive	inactive	inactive	inactive	null	inactive	inactive	inactive	inactive	inactive	null	inactive	null	inactive	inactive	inactive	inactive	null	inactive
520055	inactive	inactive	inactive	inactive	inactive	null	inactive	inactive	inactive	inactive	inactive	inactive	null	null	null	inactive	inactive	null	inactive	inactive	inactive	null	inactive	inactive	null	inactive	inactive	null	null	null	inactive	inactive	inactive	inactive	null	inactive	inactive	inactive	null	inactive	null	inactive	null	inactive	inactive	inactive	inactive	null	inactive
452471	inactive	inactive	inactive	inactive	inactive	null	inactive	inactive	inactive	inactive	inactive	inactive	null	null	null	inactive	inactive	null	inactive	inactive	inactive	null	inactive	inactive	null	inactive	inactive	null	null	null	inactive	inactive	inactive	inactive	null	inactive	inactive	null	null	inactive	null	inactive	null	inactive	inactive	inactive	inactive	null	null
619385	inactive	inactive	null	inactive	inactive	null	inactive	inactive	inactive	inactive	null	inactive	null	null	null	inactive	inactive	null	inactive	inactive	inactive	null	inactive	inactive	null	inactive	inactive	inactive	null	null	inactive	inactive	inactive	inactive	null	inactive	inactive	inactive	inactive	inactive	null	inactive	null	inactive	inactive	inactive	inactive	null	inactive
1376121	inactive	inactive	inactive	inactive	null	null	inactive	inactive	inactive	inactive	inactive	inactive	null	null	null	inactive	inactive	null	inactive	inactive	inactive	null	inactive	inactive	null	inactive	inactive	null	null	null	inactive	inactive	inactive	inactive	null	inactive	inactive	inactive	inactive	inactive	null	inactive	null	inactive	inactive	inactive	inactive	null	inactive
696704	inactive	inactive	inactive	inactive	null	null	inactive	inactive	inactive	inactive	null	inactive	null	null	null	inactive	inactive	null	inactive	inactive	inactive	null	inactive	inactive	null	inactive	inactive	inactive	null	null	inactive	inactive	inactive	inactive	inactive	inactive	inactive	inactive	inactive	inactive	null	inactive	null	inactive	inactive	inactive	inactive	null	inactive
1540483	inactive	inactive	inactive	inactive	inactive	null	inactive	null	inactive	inactive	inactive	inactive	null	null	null	inactive	inactive	inactive	inactive	inactive	inactive	null	inactive	inactive	null	inactive	inactive	inactive	null	null	inactive	inactive	inactive	inactive	null	inactive	inactive	inactive	inactive	inactive	null	inactive	null	inactive	inactive	inactive	inactive	null	inactive
619399	inactive	inactive	inactive	inactive	inactive	null	inactive	null	inactive	inactive	null	inactive	null	null	null	inactive	inactive	null	inactive	null	inactive	null	inactive	inactive	null	inactive	inactive	null	null	null	inactive	inactive	inactive	inactive	null	inactive	inactive	inactive	inactive	inactive	null	inactive	null	null	inactive	inactive	inactive	null	inactive
619400	inactive	inactive	inactive	inactive	inactive	null	inactive	null	inactive	inactive	inactive	inactive	null	null	null	inactive	inactive	null	inactive	inactive	inactive	null	inactive	inactive	null	inactive	inactive	inactive	null	null	inactive	inactive	inactive	inactive	null	inactive	inactive	inactive	inactive	inactive	null	inactive	null	inactive	inactive	inactive	inactive	null	inactive
1172876	inactive	inactive	inactive	inactive	inactive	null	inactive	inactive	inactive	inactive	null	inactive	null	null	null	inactive	inactive	inactive	inactive	inactive	inactive	null	inactive	inactive	null	inactive	inactive	null	null	null	inactive	null	inactive	inactive	null	inactive	inactive	inactive	inactive	inactive	null	inactive	null	inactive	inactive	inactive	inactive	null	inactive
14221	inactive	inactive	inactive	inactive	inactive	inactive	inactive	inactive	inactive	inactive	null	inactive	inactive	inactive	inactive	inactive	inactive	active	inactive	inactive	inactive	inactive	inactive	inactive	inactive	inactive	inactive	inactive	inactive	inactive	inactive	inactive	inactive	inactive	inactive	inactive	inactive	inactive	inactive	inactive	inactive	inactive	inactive	inactive	inactive	inactive	inactive	inactive	inactive
650126	inactive	active	null	inactive	inactive	null	inactive	null	inactive	inactive	null	inactive	null	null	null	inactive	inactive	null	inactive	inactive	inactive	null	inactive	inactive	null	inactive	inactive	null	null	null	inactive	inactive	inactive	inactive	null	inactive	inactive	inactive	inactive	inactive	null	inactive	null	inactive	inactive	inactive	inactive	null	inactive
1037712	inactive	inactive	inactive	inactive	inactive	null	inactive	inactive	inactive	inactive	null	inactive	null	null	null	inactive	inactive	null	inactive	inactive	inactive	null	inactive	inactive	null	inactive	inactive	inactive	null	null	inactive	inactive	inactive	inactive	null	inactive	inactive	inactive	inactive	inactive	null	inactive	null	inactive	inactive	inactive	inactive	null	inactive
1376145	inactive	inactive	inactive	inactive	inactive	null	inactive	inactive	inactive	inactive	inactive	inactive	null	null	null	inactive	inactive	null	inactive	inactive	inactive	null	inactive	inactive	null	inactive	inactive	inactive	null	null	inactive	inactive	inactive	inactive	null	inactive	inactive	inactive	inactive	inactive	null	inactive	null	inactive	inactive	inactive	inactive	null	inactive
1570706	inactive	inactive	inactive	inactive	inactive	null	inactive	null	inactive	inactive	inactive	inactive	null	null	null	inactive	inactive	null	inactive	inactive	null	null	inactive	inactive	null	inactive	inactive	null	null	null	inactive	inactive	inactive	inactive	null	inactive	inactive	inactive	inactive	inactive	null	inactive	null	inactive	inactive	inactive	inactive	null	inactive
387990	inactive	inactive	inactive	inactive	inactive	null	inactive	null	inactive	inactive	inactive	inactive	null	null	null	inactive	inactive	null	inactive	inactive	inactive	null	inactive	inactive	null	inactive	inactive	inactive	null	null	inactive	inactive	inactive	inactive	null	inactive	inactive	inactive	inactive	inactive	null	inactive	null	inactive	inactive	null	inactive	null	inactive
1037718	inactive	inactive	inactive	inactive	inactive	null	inactive	null	inactive	inactive	inactive	inactive	null	null	null	inactive	inactive	null	inactive	inactive	null	null	inactive	inactive	null	inactive	inactive	inactive	null	null	inactive	inactive	inactive	inactive	null	inactive	inactive	inactive	inactive	inactive	null	inactive	null	inactive	inactive	inactive	inactive	null	inactive
1927064	inactive	inactive	inactive	inactive	inactive	null	inactive	inactive	inactive	inactive	inactive	inactive	null	null	null	inactive	inactive	inactive	inactive	null	inactive	null	inactive	inactive	null	inactive	inactive	null	null	null	inactive	inactive	inactive	inactive	null	inactive	inactive	inactive	inactive	inactive	null	inactive	null	inactive	inactive	inactive	inactive	null	inactive
1335704	inactive	inactive	inactive	inactive	inactive	null	inactive	null	inactive	inactive	null	inactive	null	null	null	inactive	inactive	null	inactive	null	inactive	null	inactive	inactive	null	inactive	inactive	inactive	null	null	inactive	inactive	inactive	inactive	null	inactive	inactive	inactive	null	inactive	null	inactive	null	inactive	inactive	inactive	inactive	null	inactive
1037721	inactive	inactive	inactive	inactive	inactive	null	inactive	null	inactive	inactive	inactive	inactive	null	null	null	inactive	inactive	null	inactive	inactive	inactive	null	inactive	inactive	null	inactive	inactive	inactive	null	null	inactive	inactive	inactive	inactive	null	inactive	inactive	inactive	inactive	inactive	null	inactive	null	inactive	inactive	inactive	inactive	null	inactive
923	inactive	inactive	inactive	inactive	inactive	null	inactive	inactive	inactive	inactive	inactive	inactive	null	null	null	inactive	inactive	null	inactive	inactive	inactive	null	inactive	inactive	null	inactive	inactive	inactive	null	null	inactive	inactive	inactive	inactive	null	inactive	inactive	inactive	inactive	inactive	null	inactive	null	inactive	inactive	inactive	inactive	null	inactive
1037724	inactive	inactive	inactive	inactive	active	null	inactive	null	inactive	inactive	inactive	inactive	null	null	null	active	inactive	null	inactive	inactive	inactive	null	inactive	inactive	null	active	inactive	inactive	null	null	inactive	inactive	inactive	inactive	null	inactive	inactive	inactive	inactive	inactive	null	inactive	null	inactive	inactive	inactive	inactive	null	inactive
1376152	inactive	inactive	inactive	inactive	inactive	null	inactive	inactive	inactive	inactive	inactive	inactive	null	null	null	inactive	inactive	null	inactive	inactive	inactive	null	inactive	inactive	null	inactive	inactive	inactive	null	null	inactive	inactive	inactive	inactive	null	inactive	inactive	inactive	inactive	inactive	null	inactive	null	inactive	inactive	inactive	inactive	null	inactive
1797534	active	inactive	null	inactive	inactive	null	inactive	null	inactive	inactive	null	inactive	null	null	null	inactive	inactive	null	inactive	inactive	inactive	null	inactive	inactive	null	inactive	inactive	inactive	null	null	inactive	inactive	inactive	inactive	null	inactive	inactive	inactive	inactive	inactive	null	inactive	null	inactive	inactive	inactive	inactive	null	inactive
649637	active	inactive	active	inactive	inactive	null	inactive	null	inactive	inactive	null	null	null	null	null	inactive	active	null	inactive	inactive	inactive	null	inactive	inactive	null	inactive	active	inactive	null	null	active	inactive	inactive	inactive	inactive	inactive	inactive	inactive	inactive	inactive	null	inactive	null	null	inactive	active	inactive	null	inactive
1037736	inactive	active	inactive	inactive	inactive	null	inactive	null	inactive	inactive	null	inactive	null	null	null	inactive	inactive	null	inactive	null	inactive	null	inactive	inactive	null	inactive	inactive	null	null	null	inactive	inactive	inactive	inactive	null	inactive	inactive	inactive	null	inactive	null	inactive	null	inactive	inactive	inactive	inactive	null	inactive
193962	null	inactive	inactive	null	inactive	inactive	inactive	null	inactive	inactive	null	null	inactive	inactive	inactive	inactive	inactive	inactive	inactive	null	null	inactive	null	null	inactive	inactive	null	null	inactive	inactive	inactive	inactive	null	inactive	inactive	inactive	null	null	null	null	inactive	null	inactive	inactive	inactive	inactive	inactive	inactive	null
455596	active	inactive	inactive	inactive	inactive	null	inactive	null	inactive	inactive	null	inactive	null	null	null	inactive	inactive	null	inactive	null	inactive	null	inactive	inactive	null	inactive	active	null	null	null	inactive	inactive	inactive	inactive	null	inactive	inactive	inactive	inactive	inactive	null	inactive	null	inactive	inactive	null	inactive	null	null
1817518	inactive	active	inactive	inactive	inactive	null	inactive	inactive	inactive	inactive	inactive	inactive	null	null	null	inactive	inactive	null	active	inactive	inactive	null	inactive	inactive	null	inactive	inactive	inactive	null	null	inactive	inactive	inactive	inactive	null	inactive	inactive	inactive	inactive	inactive	null	inactive	null	inactive	inactive	inactive	inactive	null	inactive
616367	inactive	inactive	inactive	inactive	inactive	null	inactive	inactive	inactive	inactive	inactive	inactive	null	null	null	inactive	inactive	null	inactive	inactive	inactive	null	inactive	inactive	null	inactive	inactive	null	null	null	inactive	inactive	active	inactive	null	inactive	inactive	inactive	inactive	inactive	null	inactive	null	inactive	active	inactive	inactive	null	inactive
699312	inactive	inactive	inactive	inactive	inactive	null	inactive	inactive	inactive	inactive	inactive	inactive	null	null	null	inactive	inactive	inactive	inactive	inactive	inactive	null	inactive	inactive	null	inactive	inactive	null	null	null	inactive	inactive	inactive	inactive	inactive	inactive	inactive	inactive	inactive	inactive	null	inactive	null	inactive	inactive	inactive	inactive	null	inactive
1297331	inactive	inactive	inactive	active	inactive	null	inactive	inactive	inactive	inactive	null	inactive	null	null	null	inactive	inactive	inactive	inactive	inactive	inactive	null	inactive	inactive	null	inactive	inactive	inactive	null	null	inactive	inactive	inactive	inactive	null	inactive	inactive	inactive	active	inactive	null	inactive	null	inactive	inactive	inactive	inactive	null	inactive
520120	inactive	inactive	inactive	active	active	null	active	inactive	inactive	inactive	null	inactive	null	null	null	active	inactive	null	inactive	inactive	inactive	null	inactive	inactive	null	active	active	inactive	null	null	inactive	inactive	active	inactive	null	inactive	active	inactive	null	inactive	null	inactive	null	inactive	inactive	active	active	null	inactive
520121	inactive	inactive	inactive	inactive	inactive	null	active	inactive	inactive	inactive	inactive	inactive	null	null	null	inactive	inactive	inactive	inactive	inactive	inactive	null	active	inactive	null	inactive	inactive	inactive	null	null	active	inactive	inactive	inactive	null	inactive	inactive	inactive	inactive	inactive	null	inactive	null	inactive	inactive	active	active	null	inactive
14785	null	active	inactive	inactive	inactive	inactive	inactive	null	inactive	inactive	inactive	inactive	inactive	inactive	inactive	inactive	inactive	active	inactive	inactive	inactive	inactive	inactive	inactive	inactive	inactive	inactive	inactive	inactive	inactive	inactive	inactive	inactive	inactive	null	inactive	inactive	inactive	inactive	inactive	active	inactive	inactive	inactive	inactive	inactive	inactive	inactive	inactive
1220034	inactive	inactive	inactive	inactive	inactive	null	inactive	inactive	inactive	inactive	null	inactive	null	null	null	inactive	inactive	null	inactive	inactive	inactive	null	inactive	inactive	null	inactive	inactive	null	null	null	inactive	inactive	inactive	inactive	null	inactive	inactive	inactive	inactive	inactive	null	inactive	null	inactive	inactive	inactive	inactive	null	inactive
574917	inactive	inactive	inactive	inactive	inactive	null	inactive	null	inactive	inactive	inactive	inactive	null	null	null	active	inactive	null	inactive	inactive	inactive	null	inactive	inactive	null	inactive	inactive	null	null	null	inactive	inactive	inactive	inactive	inactive	inactive	inactive	inactive	inactive	inactive	null	active	null	active	inactive	inactive	inactive	null	inactive
604615	inactive	active	inactive	inactive	inactive	inactive	inactive	inactive	inactive	inactive	null	inactive	active	inactive	inactive	inactive	inactive	inactive	inactive	inactive	inactive	inactive	inactive	inactive	inactive	null	inactive	null	inactive	active	inactive	inactive	inactive	inactive	inactive	inactive	inactive	inactive	inactive	inactive	inactive	inactive	inactive	inactive	inactive	inactive	inactive	inactive	inactive
371147	inactive	inactive	inactive	inactive	inactive	inactive	inactive	null	inactive	inactive	null	inactive	active	inactive	active	inactive	inactive	active	inactive	null	inactive	inactive	inactive	inactive	inactive	inactive	inactive	inactive	inactive	inactive	inactive	active	inactive	inactive	active	inactive	inactive	inactive	inactive	inactive	active	inactive	inactive	inactive	inactive	active	inactive	inactive	inactive
1037777	inactive	inactive	inactive	inactive	inactive	null	inactive	null	inactive	inactive	inactive	inactive	null	null	null	inactive	inactive	null	inactive	inactive	inactive	null	inactive	inactive	null	inactive	inactive	inactive	null	null	inactive	inactive	inactive	inactive	null	inactive	inactive	inactive	inactive	inactive	null	inactive	null	inactive	inactive	inactive	inactive	null	inactive
1066449	inactive	inactive	inactive	inactive	inactive	null	inactive	inactive	inactive	inactive	null	inactive	null	null	null	inactive	inactive	null	inactive	inactive	inactive	null	inactive	inactive	null	inactive	inactive	inactive	null	null	inactive	inactive	inactive	inactive	inactive	inactive	inactive	inactive	inactive	inactive	null	inactive	null	inactive	inactive	inactive	inactive	null	inactive
1567700	inactive	inactive	inactive	inactive	inactive	null	inactive	inactive	inactive	inactive	null	inactive	null	null	null	inactive	inactive	null	inactive	inactive	inactive	null	inactive	inactive	null	inactive	inactive	null	null	null	inactive	inactive	inactive	inactive	null	inactive	inactive	inactive	inactive	inactive	null	inactive	null	inactive	inactive	inactive	inactive	null	inactive
14805	inactive	active	inactive	inactive	inactive	inactive	inactive	inactive	inactive	inactive	inactive	inactive	inactive	inactive	inactive	inactive	inactive	inactive	inactive	inactive	inactive	inactive	inactive	inactive	inactive	inactive	inactive	null	inactive	active	inactive	inactive	inactive	inactive	inactive	inactive	inactive	inactive	inactive	inactive	inactive	inactive	inactive	inactive	inactive	inactive	inactive	inactive	inactive
1558487	inactive	inactive	inactive	inactive	inactive	null	inactive	null	inactive	inactive	inactive	null	null	null	null	inactive	inactive	null	inactive	inactive	inactive	null	inactive	inactive	null	inactive	inactive	null	null	null	inactive	inactive	inactive	inactive	null	inactive	inactive	inactive	inactive	inactive	null	inactive	null	null	inactive	inactive	inactive	null	inactive
1248731	inactive	inactive	inactive	inactive	inactive	null	inactive	inactive	inactive	inactive	inactive	inactive	null	null	null	inactive	inactive	null	inactive	inactive	inactive	null	inactive	inactive	null	inactive	inactive	inactive	null	null	inactive	inactive	inactive	inactive	null	inactive	inactive	inactive	inactive	inactive	null	inactive	null	inactive	inactive	inactive	inactive	null	inactive
428508	null	inactive	inactive	inactive	inactive	active	inactive	inactive	inactive	inactive	inactive	inactive	active	inactive	inactive	inactive	inactive	inactive	active	inactive	inactive	inactive	inactive	inactive	inactive	inactive	inactive	inactive	inactive	inactive	inactive	inactive	inactive	inactive	inactive	inactive	inactive	inactive	inactive	inactive	inactive	inactive	inactive	inactive	inactive	inactive	inactive	inactive	inactive
622556	inactive	inactive	inactive	inactive	inactive	null	active	null	inactive	inactive	inactive	inactive	null	null	null	active	inactive	null	inactive	inactive	inactive	null	inactive	inactive	null	inactive	active	inactive	null	null	inactive	inactive	active	inactive	null	inactive	inactive	inactive	inactive	inactive	null	inactive	null	inactive	inactive	active	inactive	null	inactive
1340894	active	inactive	inactive	inactive	inactive	null	inactive	inactive	inactive	inactive	null	inactive	null	null	null	active	inactive	null	inactive	inactive	inactive	null	inactive	inactive	null	inactive	active	inactive	null	null	inactive	inactive	inactive	inactive	null	inactive	active	active	active	inactive	null	active	null	inactive	inactive	inactive	inactive	null	inactive
361444	active	inactive	inactive	inactive	inactive	null	inactive	null	inactive	inactive	inactive	inactive	null	null	null	inactive	inactive	null	inactive	inactive	inactive	null	inactive	inactive	null	inactive	inactive	null	null	null	active	active	inactive	inactive	null	inactive	inactive	inactive	inactive	inactive	null	inactive	null	inactive	inactive	null	inactive	null	inactive
522730	active	inactive	inactive	inactive	inactive	null	active	null	inactive	active	inactive	inactive	null	null	null	inactive	inactive	inactive	inactive	inactive	inactive	null	inactive	inactive	null	inactive	active	null	null	null	inactive	active	inactive	inactive	inactive	inactive	inactive	inactive	inactive	active	null	inactive	null	inactive	inactive	active	inactive	null	inactive
71663	inactive	inactive	inactive	inactive	inactive	inactive	inactive	inactive	inactive	inactive	inactive	inactive	inactive	inactive	inactive	inactive	inactive	inactive	inactive	inactive	inactive	inactive	inactive	inactive	inactive	null	inactive	null	inactive	inactive	inactive	inactive	inactive	inactive	inactive	inactive	active	inactive	null	inactive	inactive	inactive	inactive	inactive	inactive	inactive	inactive	inactive	inactive
1304559	inactive	inactive	inactive	inactive	inactive	null	inactive	null	inactive	inactive	null	inactive	null	null	null	inactive	inactive	null	inactive	inactive	inactive	null	inactive	inactive	null	inactive	inactive	inactive	null	null	inactive	inactive	inactive	inactive	null	inactive	inactive	inactive	inactive	inactive	null	inactive	null	inactive	inactive	inactive	inactive	null	inactive
1248752	active	inactive	inactive	inactive	inactive	null	inactive	inactive	inactive	inactive	null	inactive	null	null	null	inactive	inactive	null	inactive	inactive	inactive	null	inactive	inactive	null	inactive	inactive	inactive	null	null	inactive	inactive	inactive	inactive	null	inactive	inactive	null	inactive	inactive	null	inactive	null	inactive	inactive	inactive	inactive	null	inactive
494066	active	inactive	inactive	active	inactive	null	active	inactive	inactive	inactive	null	inactive	null	null	null	active	inactive	inactive	active	inactive	inactive	null	active	inactive	null	inactive	active	inactive	null	null	active	inactive	inactive	inactive	null	inactive	active	inactive	active	active	null	inactive	null	inactive	inactive	active	active	null	active
470511	inactive	inactive	inactive	inactive	inactive	null	inactive	null	inactive	inactive	inactive	inactive	null	null	null	inactive	inactive	null	inactive	inactive	inactive	null	inactive	inactive	null	inactive	inactive	inactive	null	null	inactive	inactive	inactive	inactive	null	inactive	inactive	inactive	inactive	inactive	null	inactive	null	inactive	inactive	inactive	inactive	null	inactive
1248755	inactive	inactive	inactive	inactive	inactive	null	inactive	null	inactive	inactive	inactive	inactive	null	null	null	inactive	inactive	null	inactive	inactive	inactive	null	inactive	inactive	null	inactive	inactive	inactive	null	null	inactive	inactive	inactive	inactive	null	inactive	inactive	inactive	inactive	inactive	null	inactive	null	inactive	inactive	inactive	inactive	null	inactive
1927157	inactive	active	inactive	inactive	inactive	null	inactive	null	inactive	inactive	null	inactive	null	null	null	inactive	inactive	null	active	inactive	inactive	null	inactive	inactive	null	inactive	inactive	null	null	null	inactive	inactive	inactive	inactive	null	inactive	inactive	inactive	inactive	inactive	null	inactive	null	null	inactive	inactive	inactive	null	inactive
1248758	active	inactive	inactive	inactive	inactive	null	inactive	inactive	active	inactive	inactive	inactive	null	null	null	active	inactive	null	inactive	inactive	inactive	null	inactive	inactive	null	inactive	inactive	inactive	null	null	inactive	active	inactive	active	null	inactive	inactive	inactive	inactive	inactive	null	inactive	null	inactive	inactive	active	inactive	null	inactive
1927156	inactive	inactive	inactive	inactive	inactive	null	inactive	inactive	inactive	inactive	inactive	inactive	null	null	null	inactive	inactive	null	inactive	inactive	inactive	null	inactive	inactive	null	inactive	inactive	null	null	null	inactive	inactive	inactive	inactive	null	inactive	inactive	inactive	inactive	inactive	null	inactive	null	inactive	inactive	active	inactive	null	inactive
586744	active	active	inactive	inactive	inactive	null	inactive	null	inactive	inactive	inactive	inactive	null	null	null	inactive	inactive	inactive	inactive	inactive	inactive	null	inactive	inactive	null	inactive	inactive	null	null	null	inactive	inactive	inactive	inactive	inactive	inactive	inactive	inactive	inactive	inactive	null	inactive	null	inactive	inactive	inactive	inactive	null	inactive
1748986	inactive	inactive	inactive	inactive	inactive	null	inactive	null	inactive	inactive	null	inactive	null	null	null	inactive	inactive	null	inactive	inactive	inactive	null	inactive	inactive	null	inactive	active	inactive	null	null	inactive	inactive	inactive	inactive	null	inactive	inactive	inactive	inactive	inactive	null	inactive	null	inactive	inactive	inactive	inactive	null	inactive
1835004	inactive	inactive	inactive	inactive	inactive	null	inactive	null	inactive	inactive	null	inactive	null	null	null	inactive	inactive	null	inactive	inactive	null	null	inactive	inactive	null	inactive	inactive	null	null	null	inactive	inactive	inactive	inactive	null	inactive	inactive	inactive	inactive	inactive	null	inactive	null	null	inactive	inactive	inactive	null	inactive
361469	active	active	null	inactive	inactive	active	inactive	inactive	inactive	inactive	inactive	inactive	inactive	inactive	inactive	inactive	active	inactive	active	null	inactive	active	inactive	inactive	inactive	inactive	active	inactive	inactive	active	active	active	inactive	inactive	null	inactive	inactive	inactive	active	active	active	active	inactive	null	inactive	inactive	null	inactive	inactive
2255359	inactive	inactive	inactive	active	inactive	null	inactive	null	inactive	active	null	inactive	null	null	null	active	inactive	null	inactive	inactive	inactive	null	inactive	inactive	null	inactive	active	null	null	null	inactive	active	inactive	inactive	null	active	inactive	null	inactive	active	null	inactive	null	inactive	inactive	active	active	null	active
[truncated: 384 more columns]
