# Supplementary material for: Set-Theoretic Formalism for Treating Ligand-Target Datasets
Source: Molecules. 2021 Dec 7;26(24):7419. doi: 10.3390/molecules26247419 (PMC8704321; doi:10.3390/molecules26247419)
Supplement: Supplementary file 1 [file molecules-26-07419-s001.zip › kinase_targets.csv]

	tid	pref_name	organism	tax_id	protein_class_id
0	8	Tyrosine-protein kinase ABL	Homo sapiens	9606	130
1	9	Epidermal growth factor receptor erbB1	Homo sapiens	9606	149
2	10250	Myosin light chain kinase, smooth muscle	Homo sapiens	9606	246
3	102421	Serine/threonine-protein kinase Nek3	Homo sapiens	9606	395
4	10262	Casein kinase I gamma 1	Homo sapiens	9606	210
5	10264	Fibroblast growth factor receptor 2	Homo sapiens	9606	150
6	10266	Fibroblast growth factor receptor 1	Homo sapiens	9606	150
7	102430	UMP-CMP kinase	Homo sapiens	9606	1
8	35	Insulin receptor	Homo sapiens	9606	151
9	10277	Serine/threonine-protein kinase MST2	Homo sapiens	9606	343
10	102447	G protein-coupled receptor kinase 6	Homo sapiens	9606	283
11	104502	ATP-dependent RNA helicase DDX1	Homo sapiens	9606	1
12	100410	Tyrosine-protein kinase receptor UFO	Homo sapiens	9606	133
13	100412	Serine/threonine-protein kinase PLK3	Homo sapiens	9606	257
14	100413	Neurotrophic tyrosine kinase receptor type 2	Homo sapiens	9606	146
15	100415	Serine/threonine-protein kinase D2	Homo sapiens	9606	236
16	100416	Ephrin type-B receptor 3	Homo sapiens	9606	135
17	100417	ALK tyrosine kinase receptor	Homo sapiens	9606	404
18	100418	Tyrosine-protein kinase TEC	Homo sapiens	9606	143
19	63	DNA topoisomerase II alpha	Homo sapiens	9606	644
20	68	Inosine-5'-monophosphate dehydrogenase 2	Homo sapiens	9606	10
21	100424	Tyrosine-protein kinase TXK	Homo sapiens	9606	143
22	10341	AMP-activated protein kinase, gamma-1 subunit	Homo sapiens	9606	129
23	116837	26S protease regulatory subunit 6B	Homo sapiens	9606	1
24	12415	CaM kinase II alpha	Homo sapiens	9606	269
25	10368	Casein kinase I delta	Homo sapiens	9606	210
26	10371	Dual specificity mitogen-activated protein kinase kinase 5	Homo sapiens	9606	298
27	104600	Dual specificity testis-specific protein kinase 2	Homo sapiens	9606	1334
28	10396	CaM kinase II beta	Homo sapiens	9606	269
29	188	Receptor protein-tyrosine kinase erbB-2	Homo sapiens	9606	149
30	10434	Tyrosine-protein kinase SRC	Homo sapiens	9606	141
31	197	Platelet-derived growth factor receptor beta	Homo sapiens	9606	159
32	116956	Ferrochelatase, mitochondrial	Homo sapiens	9606	601
33	234	Insulin-like growth factor I receptor	Homo sapiens	9606	151
34	238	Stem cell growth factor receptor	Homo sapiens	9606	159
35	10478	Dual specificity mitogen-activated protein kinase kinase 3	Homo sapiens	9606	298
36	10480	Cyclin-dependent kinase 6	Homo sapiens	9606	148
37	102667	Eukaryotic translation initiation factor 2-alpha kinase 1	Homo sapiens	9606	334
38	102676	Ephrin type-B receptor 6	Homo sapiens	9606	601
39	102711	Mitogen-activated protein kinase kinase kinase 2	Homo sapiens	9606	419
40	12627	Platelet-derived growth factor receptor alpha	Homo sapiens	9606	159
41	102770	Serine/threonine-protein kinase SIK3	Homo sapiens	9606	384
42	10612	3-phosphoinositide dependent protein kinase-1	Homo sapiens	9606	232
43	12665	Protein kinase C theta	Homo sapiens	9606	318
44	12666	Serine/threonine-protein kinase AKT	Homo sapiens	9606	203
45	12670	Tyrosine-protein kinase receptor FLT3	Homo sapiens	9606	159
46	12694	Tyrosine-protein kinase TYK2	Homo sapiens	9606	153
47	10659	AMP-activated protein kinase, alpha-2 subunit	Homo sapiens	9606	409
48	10662	AMP-activated protein kinase, gamma-2 subunit	Homo sapiens	9606	129
49	12724	Ribosomal protein S6 kinase alpha 3	Homo sapiens	9606	386
50	100789	Serine/threonine-protein kinase SRPK1	Homo sapiens	9606	250
51	12735	Phosphorylase kinase gamma subunit 2	Homo sapiens	9606	234
52	10695	Serine/threonine-protein kinase AKT2	Homo sapiens	9606	203
53	10696	Serine/threonine-protein kinase AKT3	Homo sapiens	9606	203
54	10711	G-protein coupled receptor kinase 2	Homo sapiens	9606	302
55	100833	Mitogen-activated protein kinase 15	Homo sapiens	9606	249
56	100834	MAP kinase-activated protein kinase 3	Homo sapiens	9606	472
57	100835	MAP kinase-interacting serine/threonine-protein kinase MNK1	Homo sapiens	9606	428
58	100836	Serine/threonine-protein kinase NEK7	Homo sapiens	9606	256
59	12780	Casein kinase II alpha (prime)	Homo sapiens	9606	252
60	100845	Serine/threonine-protein kinase MRCK-A	Homo sapiens	9606	301
61	100850	BR serine/threonine-protein kinase 2	Homo sapiens	9606	410
62	100854	Maternal embryonic leucine zipper kinase	Homo sapiens	9606	413
63	100855	Serine/threonine-protein kinase PIM3	Homo sapiens	9606	235
64	100856	Serine/threonine-protein kinase TBK1	Homo sapiens	9606	253
65	10768	Brain glycogen phosphorylase	Homo sapiens	9606	1
66	10778	Death-associated protein kinase 2	Homo sapiens	9606	245
67	12828	Cyclin-dependent kinase 3	Homo sapiens	9606	323
68	12829	Cyclin-dependent kinase 7	Homo sapiens	9606	326
69	10782	Ribosomal protein S6 kinase alpha 4	Homo sapiens	9606	385
70	10781	Serine/threonine-protein kinase Aurora-B	Homo sapiens	9606	251
71	12840	Macrophage colony stimulating factor receptor	Homo sapiens	9606	159
72	100906	Tyrosine-protein kinase receptor Tie-1	Homo sapiens	9606	144
73	100907	Bone morphogenetic protein receptor type-1A	Homo sapiens	9606	404
74	100908	Activin receptor type-1B	Homo sapiens	9606	404
75	100909	Serine/threonine-protein kinase receptor R3	Homo sapiens	9606	404
76	100912	Tyrosine-protein kinase receptor TYRO3	Homo sapiens	9606	133
77	100914	Serine/threonine-protein kinase PCTAIRE-3	Homo sapiens	9606	429
78	100917	Epithelial discoidin domain-containing receptor 1	Homo sapiens	9606	1614
79	100918	Myotonin-protein kinase	Homo sapiens	9606	301
80	117307	Ras-related protein Rab-27A	Homo sapiens	9606	646
81	117308	Ras-related protein Rab-6A	Homo sapiens	9606	646
82	100925	Eukaryotic translation initiation factor 2-alpha kinase 4	Homo sapiens	9606	396
83	117309	Obg-like ATPase 1	Homo sapiens	9606	646
84	117310	Dynamin-like 120 kDa protein, mitochondrial	Homo sapiens	9606	646
85	117312	Acyl-CoA dehydrogenase family member 11	Homo sapiens	9606	10
86	117311	Membrane-associated progesterone receptor component 1	Homo sapiens	9606	601
87	10811	Rho-associated protein kinase 1	Homo sapiens	9606	315
88	100931	Serine/threonine protein kinase NLK	Homo sapiens	9606	331
89	100947	Mitogen-activated protein kinase kinase kinase kinase 2	Homo sapiens	9606	341
90	100948	Proto-oncogene tyrosine-protein kinase MER	Homo sapiens	9606	133
91	100949	Mitogen-activated protein kinase 7	Homo sapiens	9606	393
92	100951	Non-receptor tyrosine-protein kinase TNK1	Homo sapiens	9606	131
93	10839	Serine/threonine-protein kinase PIM1	Homo sapiens	9606	235
94	10842	Protein kinase N2	Homo sapiens	9606	208
95	10844	Tyrosine-protein kinase CSK	Homo sapiens	9606	134
96	10849	Tyrosine-protein kinase JAK3	Homo sapiens	9606	153
97	10850	Ribosomal protein S6 kinase alpha 5	Homo sapiens	9606	385
98	117347	Chromodomain-helicase-DNA-binding protein 4	Homo sapiens	9606	646
99	117348	General transcription and DNA repair factor IIH helicase subunit XPD	Homo sapiens	9606	646
100	117349	Electron transfer flavoprotein subunit beta	Homo sapiens	9606	601
101	117350	DNA replication licensing factor MCM4	Homo sapiens	9606	646
102	117351	Myosin-10	Homo sapiens	9606	601
103	117352	Structural maintenance of chromosomes protein 1A	Homo sapiens	9606	601
104	100969	Serine/threonine-protein kinase tousled-like 1	Homo sapiens	9606	1657
105	117353	Peroxisomal acyl-coenzyme A oxidase 1	Homo sapiens	9606	10
106	100976	PITSLRE serine/threonine-protein kinase CDC2L2	Homo sapiens	9606	431
107	12913	Tyrosine-protein kinase TIE-2	Homo sapiens	9606	144
108	12915	Inhibitor of nuclear factor kappa B kinase epsilon subunit	Homo sapiens	9606	158
109	10878	Protein kinase C epsilon	Homo sapiens	9606	286
110	100990	Receptor-interacting serine/threonine-protein kinase 1	Homo sapiens	9606	241
111	100992	Activin receptor type-2B	Homo sapiens	9606	405
112	100993	Bone morphogenetic protein receptor type-2	Homo sapiens	9606	405
113	100995	Protein tyrosine kinase 2 beta	Homo sapiens	9606	136
114	10885	Protein kinase C nu	Homo sapiens	9606	236
115	117384	Midasin	Homo sapiens	9606	601
116	117385	Nucleolar GTP-binding protein 1	Homo sapiens	9606	601
117	117386	NADH dehydrogenase [ubiquinone] 1 alpha subcomplex subunit 13	Homo sapiens	9606	10
118	117387	ATP-dependent RNA helicase DDX42	Homo sapiens	9606	646
119	117388	Probable ATP-dependent RNA helicase DDX6	Homo sapiens	9606	646
120	12944	Ribosomal protein S6 kinase 1	Homo sapiens	9606	288
121	12946	Cyclin-dependent kinase 4	Homo sapiens	9606	148
122	12947	Cyclin-dependent kinase 5	Homo sapiens	9606	325
123	10901	Protein kinase C iota	Homo sapiens	9606	303
124	101014	Dual specificity tyrosine-phosphorylation-regulated kinase 1B	Homo sapiens	9606	465
125	10903	Protein kinase C mu	Homo sapiens	9606	236
126	10904	Serine/threonine-protein kinase RAF	Homo sapiens	9606	1638
127	10906	Tyrosine-protein kinase SYK	Homo sapiens	9606	142
128	101019	Proto-oncogene tyrosine-protein kinase ROS	Homo sapiens	9606	1649
129	10907	Serine/threonine-protein kinase PLK1	Homo sapiens	9606	257
130	12959	Myosin light chain kinase	Homo sapiens	9606	246
131	10918	Tyrosine-protein kinase ITK/TSK	Homo sapiens	9606	143
132	10919	Tyrosine-protein kinase JAK1	Homo sapiens	9606	153
133	12967	Serine/threonine-protein kinase Chk1	Homo sapiens	9606	411
134	101032	Serine/threonine-protein kinase 11	Homo sapiens	9606	383
135	101034	NT-3 growth factor receptor	Homo sapiens	9606	146
136	101030	Dual specificity testis-specific protein kinase 1	Homo sapiens	9606	441
137	117419	ATP-dependent RNA helicase DHX30	Homo sapiens	9606	646
138	117421	Acyl-CoA dehydrogenase family member 10	Homo sapiens	9606	10
139	117422	Peroxisomal acyl-coenzyme A oxidase 3	Homo sapiens	9606	10
140	117423	Long-chain-fatty-acid--CoA ligase 5	Homo sapiens	9606	645
141	117424	Adenine phosphoribosyltransferase	Homo sapiens	9606	643
142	10929	Ribosomal protein S6 kinase alpha 1	Homo sapiens	9606	386
143	101041	Serine/threonine-protein kinase MRCK gamma	Homo sapiens	9606	301
144	117420	Glycine--tRNA ligase	Homo sapiens	9606	646
145	117426	Isoleucine--tRNA ligase, mitochondrial	Homo sapiens	9606	645
146	101045	Serine/threonine-protein kinase Nek5	Homo sapiens	9606	256
147	117425	Thyroid hormone receptor-associated protein 3	Homo sapiens	9606	601
148	12983	MAP kinase p38 gamma	Homo sapiens	9606	332
149	103095	Serine/threonine-protein kinase 38	Homo sapiens	9606	204
150	101048	Serine/threonine-protein kinase ULK3	Homo sapiens	9606	258
151	10938	Tyrosine-protein kinase JAK2	Homo sapiens	9606	153
152	10939	Ribosomal protein S6 kinase alpha 6	Homo sapiens	9606	386
153	10940	Phosphofructokinase platelet type	Homo sapiens	9606	1
154	101053	Serine/threonine-protein kinase MRCK beta	Homo sapiens	9606	301
155	101055	Interleukin-1 receptor-associated kinase 3	Homo sapiens	9606	1674
156	101056	Serine/threonine-protein kinase 24	Homo sapiens	9606	346
157	101058	Casein kinase I isoform gamma-3	Homo sapiens	9606	322
158	13004	TGF-beta receptor type I	Homo sapiens	9606	404
159	117457	Eukaryotic translation initiation factor 5B	Homo sapiens	9606	646
160	117458	Rab-like protein 3	Homo sapiens	9606	601
161	117459	ADP/ATP translocase 3	Homo sapiens	9606	601
162	117460	Choline-phosphate cytidylyltransferase A	Homo sapiens	9606	643
163	103125	Pyridoxal kinase	Homo sapiens	9606	643
164	101078	Mitogen-activated protein kinase 6	Homo sapiens	9606	392
165	101079	Discoidin domain-containing receptor 2	Homo sapiens	9606	1614
166	10967	Casein kinase I epsilon	Homo sapiens	9606	210
167	117462	Actin-related protein 3	Homo sapiens	9606	601
168	10970	CaM kinase I alpha	Homo sapiens	9606	1702
169	10971	CaM kinase IV	Homo sapiens	9606	1702
170	117463	Putative heat shock protein HSP 90-beta 2	Homo sapiens	9606	601
171	117461	Phosphatidylethanolamine-binding protein 1	Homo sapiens	9606	601
172	10979	Vascular endothelial growth factor receptor 1	Homo sapiens	9606	160
173	10980	Vascular endothelial growth factor receptor 2	Homo sapiens	9606	160
174	103140	Serine/threonine-protein kinase TAO2	Homo sapiens	9606	345
175	117490	Uncharacterized aarF domain-containing protein kinase 1	Homo sapiens	9606	643
176	117491	Uncharacterized aarF domain-containing protein kinase 5	Homo sapiens	9606	643
177	117492	Guanine nucleotide-binding protein G(i) subunit alpha-2	Homo sapiens	9606	601
178	117493	Myosin-14	Homo sapiens	9606	601
179	117494	Exosome RNA helicase MTR4	Homo sapiens	9606	646
180	117495	Structural maintenance of chromosomes protein 2	Homo sapiens	9606	601
181	117496	Septin-9	Homo sapiens	9606	601
182	117497	Very long-chain specific acyl-CoA dehydrogenase, mitochondrial	Homo sapiens	9606	10
183	11017	Glycogen synthase kinase-3 alpha	Homo sapiens	9606	239
184	101130	Serine/threonine-protein kinase TNNI3K	Homo sapiens	9606	349
185	11018	cGMP-dependent protein kinase 2	Homo sapiens	9606	207
186	11019	cGMP-dependent protein kinase 1 beta	Homo sapiens	9606	207
187	101131	Serine/threonine-protein kinase TAO1	Homo sapiens	9606	345
188	117537	Serine/threonine-protein kinase/endoribonuclease IRE2	Homo sapiens	9606	643
189	117538	Uncharacterized protein FLJ45252	Homo sapiens	9606	601
190	117539	Signal recognition particle receptor subunit alpha	Homo sapiens	9606	601
191	117540	RNA cytidine acetyltransferase	Homo sapiens	9606	643
192	117541	Putative nucleoside diphosphate kinase	Homo sapiens	9606	643
193	11046	Dual specificity mitogen-activated protein kinase kinase 2	Homo sapiens	9606	298
194	11047	Dual specificity mitogen-activated protein kinase kinase 4	Homo sapiens	9606	298
195	117542	Cysteine--tRNA ligase, cytoplasmic	Homo sapiens	9606	645
196	101179	Serine/threonine-protein kinase tousled-like 2	Homo sapiens	9606	1657
197	101180	Serine/threonine-protein kinase 32C	Homo sapiens	9606	233
198	101182	Myosin light chain kinase family member 4	Homo sapiens	9606	246
199	101188	Mitogen-activated protein kinase kinase kinase kinase 3	Homo sapiens	9606	341
200	117574	Phenylalanine--tRNA ligase beta subunit	Homo sapiens	9606	645
201	117575	Elongation factor Tu, mitochondrial	Homo sapiens	9606	601
202	117576	Ras-related protein Rab-10	Homo sapiens	9606	646
203	117577	U5 small nuclear ribonucleoprotein 200 kDa helicase	Homo sapiens	9606	646
204	11082	MAP kinase-activated protein kinase 2	Homo sapiens	9606	472
205	117579	Eukaryotic peptide chain release factor GTP-binding subunit ERF3B	Homo sapiens	9606	601
206	117580	Cytochrome c1, heme protein, mitochondrial	Homo sapiens	9606	601
207	117578	Succinate--CoA ligase [ADP-forming] subunit beta, mitochondrial	Homo sapiens	9606	645
208	101204	Bone morphogenetic protein receptor type-1B	Homo sapiens	9606	404
209	101211	Insulin receptor-related protein	Homo sapiens	9606	151
210	11105	MAP kinase-activated protein kinase 5	Homo sapiens	9606	472
211	101220	Misshapen-like kinase 1	Homo sapiens	9606	342
212	101221	Serine/threonine-protein kinase DCLK2	Homo sapiens	9606	1710
213	101222	Casein kinase I isoform alpha-like	Homo sapiens	9606	321
214	101225	Myosin IIIA	Homo sapiens	9606	420
215	101226	Ankyrin repeat and protein kinase domain-containing protein 1	Homo sapiens	9606	241
216	101229	Chaperone activity of bc1 complex-like, mitochondrial	Homo sapiens	9606	1452
217	101231	Serine/threonine-protein kinase 25	Homo sapiens	9606	346
218	101232	ATP-dependent RNA helicase DDX3X	Homo sapiens	9606	1
219	101239	Citron Rho-interacting kinase	Homo sapiens	9606	314
220	109449	S-adenosylmethionine synthase isoform type-2	Homo sapiens	9606	643
221	11149	Rho-associated protein kinase 2	Homo sapiens	9606	315
222	11150	Death-associated protein kinase 1	Homo sapiens	9606	245
223	101269	BR serine/threonine-protein kinase 1	Homo sapiens	9606	410
224	101273	Myosin-IIIB	Homo sapiens	9606	420
225	101278	Serine/threonine-protein kinase RIO3	Homo sapiens	9606	439
226	101281	Serine/threonine-protein kinase DCLK1	Homo sapiens	9606	1710
227	101282	Muscle, skeletal receptor tyrosine protein kinase	Homo sapiens	9606	1684
228	101300	Cell division protein kinase 8	Homo sapiens	9606	327
229	101312	Mitogen-activated protein kinase kinase kinase kinase 1	Homo sapiens	9606	341
230	101316	Uncharacterized aarF domain-containing protein kinase 4	Homo sapiens	9606	471
231	101317	MAP/microtubule affinity-regulating kinase 4	Homo sapiens	9606	412
232	11209	Tyrosine-protein kinase ABL2	Homo sapiens	9606	130
233	101332	NUAK family SNF1-like kinase 1	Homo sapiens	9606	415
234	101333	Interferon-induced, double-stranded RNA-activated protein kinase	Homo sapiens	9606	336
235	101338	PITSLRE serine/threonine-protein kinase CDC2L1	Homo sapiens	9606	431
236	101340	Ephrin type-A receptor 1	Homo sapiens	9606	135
237	101348	Serine/threonine-protein kinase PRKX	Homo sapiens	9606	205
238	11242	Focal adhesion kinase 1	Homo sapiens	9606	136
239	105452	DnaJ homolog subfamily A member 1	Homo sapiens	9606	601
240	101359	Serine/threonine-protein kinase Nek1	Homo sapiens	9606	256
241	101376	Multifunctional protein ADE2	Homo sapiens	9606	1
242	103430	Serine/threonine-protein kinase/endoribonuclease IRE1	Homo sapiens	9606	1
243	101386	LIM domain kinase 2	Homo sapiens	9606	348
244	111631	ADP/ATP translocase 2	Homo sapiens	9606	601
245	103441	Cyclin-dependent kinase-like 5	Homo sapiens	9606	248
246	101398	Phosphatidylinositol-4-phosphate 5-kinase type-1 alpha	Homo sapiens	9606	6
247	101399	Mitogen-activated protein kinase kinase kinase 3	Homo sapiens	9606	419
248	101404	Serine/threonine-protein kinase RIO1	Homo sapiens	9606	437
249	103452	Mitogen-activated protein kinase kinase kinase 6	Homo sapiens	9606	340
250	101407	Cell division cycle 2-like protein kinase 6	Homo sapiens	9606	327
251	101408	Testis-specific serine/threonine-protein kinase 1	Homo sapiens	9606	247
252	103455	Serine/threonine-protein kinase ICK	Homo sapiens	9606	306
253	101410	Serine/threonine-protein kinase 33	Homo sapiens	9606	1715
254	101411	Serine/threonine-protein kinase ULK1	Homo sapiens	9606	258
255	103465	Serine/threonine-protein kinase A-Raf	Homo sapiens	9606	1638
256	101433	Serine/threonine-protein kinase SIK1	Homo sapiens	9606	384
257	11321	Heme oxygenase 2	Homo sapiens	9606	10
258	101441	Actin-related protein 2	Homo sapiens	9606	601
259	101445	Ras-related C3 botulinum toxin substrate 1	Homo sapiens	9606	646
260	101448	Serine/threonine-protein kinase DCLK3	Homo sapiens	9606	1710
261	101460	Serine/threonine-protein kinase PFTAIRE-1	Homo sapiens	9606	430
262	101464	Mitogen-activated protein kinase kinase kinase kinase 4	Homo sapiens	9606	342
263	101465	Serine/threonine-protein kinase LATS1	Homo sapiens	9606	204
264	101473	Activin receptor type-2A	Homo sapiens	9606	405
265	11362	PI3-kinase p110-alpha subunit	Homo sapiens	9606	643
266	11361	Phosphorylase kinase gamma subunit 1	Homo sapiens	9606	234
267	11364	AMP-activated protein kinase, alpha-1 subunit	Homo sapiens	9606	409
268	101484	Leukocyte tyrosine kinase receptor	Homo sapiens	9606	132
269	11379	Macrophage-stimulating protein receptor	Homo sapiens	9606	139
270	101495	Phosphatidylinositol-5-phosphate 4-kinase type-2 beta	Homo sapiens	9606	6
271	101496	Serine/threonine-protein kinase SRPK2	Homo sapiens	9606	250
272	102399	PAS domain-containing serine/threonine-protein kinase	Homo sapiens	9606	416
273	101503	NUAK family SNF1-like kinase 2	Homo sapiens	9606	415
274	101504	Serine/threonine-protein kinase SIK2	Homo sapiens	9606	384
275	101506	Serine/threonine-protein kinase TAO3	Homo sapiens	9606	345
276	101508	Tyrosine-protein kinase Srms	Homo sapiens	9606	219
277	11407	c-Jun N-terminal kinase 2	Homo sapiens	9606	330
278	11408	c-Jun N-terminal kinase 3	Homo sapiens	9606	330
279	11409	Dual specificity mitogen-activated protein kinase kinase 1	Homo sapiens	9606	298
280	101538	Mitogen-activated protein kinase 4	Homo sapiens	9606	392
281	19623	Interleukin-1 receptor-associated kinase 1	Homo sapiens	9606	1674
282	101553	Serine/threonine-protein kinase PCTAIRE-2	Homo sapiens	9606	429
283	11442	Liver glycogen phosphorylase	Homo sapiens	9606	1
284	109747	Cyclin-dependent kinase 12	Homo sapiens	9606	237
285	105655	Delta(24)-sterol reductase	Homo sapiens	9606	10
286	19639	Interleukin-1 receptor-associated kinase 4	Homo sapiens	9606	1674
287	11451	Hepatocyte growth factor receptor	Homo sapiens	9606	139
288	101598	Activin receptor type-1	Homo sapiens	9606	403
289	101602	Serine/threonine-protein kinase LATS2	Homo sapiens	9606	204
290	101607	Serine/threonine-protein kinase 32B	Homo sapiens	9606	233
291	101612	Serine/threonine-protein kinase MARK1	Homo sapiens	9606	412
292	101613	Serine/threonine-protein kinase MST4	Homo sapiens	9606	346
293	11505	Tyrosyl-tRNA synthetase	Homo sapiens	9606	645
294	11537	cAMP-dependent protein kinase type II-alpha regulatory subunit	Homo sapiens	9606	129
295	30000	Adaptor-associated kinase	Homo sapiens	9606	255
296	11569	Ephrin type-B receptor 2	Homo sapiens	9606	135
297	30001	MAP/microtubule affinity-regulating kinase 2	Homo sapiens	9606	412
298	30002	CaM kinase II gamma	Homo sapiens	9606	269
299	30004	Serine/threonine-protein kinase 16	Homo sapiens	9606	255
300	30005	Serine/threonine-protein kinase 17B	Homo sapiens	9606	245
301	30006	Serine/threonine-protein kinase 10	Homo sapiens	9606	344
302	30007	Tyrosine-protein kinase FER	Homo sapiens	9606	137
303	30008	Ephrin type-A receptor 2	Homo sapiens	9606	135
304	30009	Ephrin type-A receptor 3	Homo sapiens	9606	135
305	30010	Ephrin type-A receptor 8	Homo sapiens	9606	135
306	30011	Dual specificity protein kinase TTK	Homo sapiens	9606	308
307	30003	Serine/threonine-protein kinase PLK4	Homo sapiens	9606	257
308	30013	Dual specificty protein kinase CLK1	Homo sapiens	9606	297
309	30014	Dual specificity protein kinase CLK2	Homo sapiens	9606	297
310	30012	Tyrosine-protein kinase FRK	Homo sapiens	9606	141
311	30016	Tyrosine-protein kinase BMX	Homo sapiens	9606	143
312	30017	Serine/threonine-protein kinase NEK2	Homo sapiens	9606	256
313	30018	LIM domain kinase 1	Homo sapiens	9606	348
314	30019	Ephrin type-A receptor 5	Homo sapiens	9606	135
315	30020	Ephrin type-B receptor 1	Homo sapiens	9606	135
316	30021	Ephrin type-A receptor 4	Homo sapiens	9606	135
317	30022	Serine/threonine-protein kinase PCTAIRE-1	Homo sapiens	9606	388
318	30023	Tyrosine kinase non-receptor protein 2	Homo sapiens	9606	131
319	30024	Serine/threonine-protein kinase MST1	Homo sapiens	9606	343
320	30025	Serine/threonine-protein kinase PAK 1	Homo sapiens	9606	401
321	30026	Tyrosine-protein kinase BRK	Homo sapiens	9606	141
322	30027	Ephrin type-A receptor 7	Homo sapiens	9606	135
323	30028	CaM kinase I delta	Homo sapiens	9606	1702
324	30029	CaM-kinase kinase alpha	Homo sapiens	9606	432
325	30030	Serine/threonine-protein kinase NEK9	Homo sapiens	9606	256
326	30031	CaM kinase I gamma	Homo sapiens	9606	1702
327	30032	CaM-kinase kinase beta	Homo sapiens	9606	432
328	30033	Tyrosine- and threonine-specific cdc2-inhibitory kinase	Homo sapiens	9606	259
329	30034	Mitogen-activated protein kinase kinase kinase 5	Homo sapiens	9606	261
330	30035	Serine/threonine-protein kinase 2	Homo sapiens	9606	344
331	30036	Dual specificity protein kinase CLK4	Homo sapiens	9606	297
332	30037	MAP kinase signal-integrating kinase 2	Homo sapiens	9606	428
333	30038	Serine/threonine-protein kinase NEK6	Homo sapiens	9606	256
334	109903	Serine/threonine-protein kinase N3	Homo sapiens	9606	643
335	30040	Serine/threonine-protein kinase PAK6	Homo sapiens	9606	402
336	30041	Serine/threonine-protein kinase 36	Homo sapiens	9606	258
337	30042	BMP-2-inducible protein kinase	Homo sapiens	9606	255
338	30043	Serine/threonine-protein kinase PIM2	Homo sapiens	9606	235
339	30044	Serine/threonine-protein kinase PAK7	Homo sapiens	9606	402
340	30045	Serine/threonine-protein kinase 17A	Homo sapiens	9606	245
341	30046	Ephrin type-A receptor 6	Homo sapiens	9606	135
342	30047	TRAF2- and NCK-interacting kinase	Homo sapiens	9606	342
343	30048	Serine/threonine-protein kinase 38-like	Homo sapiens	9606	204
344	11617	Protein kinase C eta	Homo sapiens	9606	286
345	30049	Mitogen-activated protein kinase kinase kinase kinase 5	Homo sapiens	9606	341
346	30050	Mitogen-activated protein kinase kinase kinase 4	Homo sapiens	9606	261
347	11622	CaM kinase II delta	Homo sapiens	9606	269
348	11626	Cyclin-dependent kinase 9	Homo sapiens	9606	328
349	11629	Casein kinase I gamma 2	Homo sapiens	9606	210
350	11635	Protein kinase C alpha	Homo sapiens	9606	317
351	11636	Protein kinase C beta	Homo sapiens	9606	317
352	11637	Protein kinase N1	Homo sapiens	9606	208
353	11638	MAP kinase ERK2	Homo sapiens	9606	329
354	11639	MAP kinase ERK1	Homo sapiens	9606	329
355	11678	Cyclin-dependent kinase 2	Homo sapiens	9606	323
356	11691	Tyrosine-protein kinase BLK	Homo sapiens	9606	141
357	11720	Casein kinase I alpha	Homo sapiens	9606	210
358	30015	Dual specificity protein kinase CLK3	Homo sapiens	9606	297
359	11752	Vascular endothelial growth factor receptor 3	Homo sapiens	9606	160
360	11755	Tyrosine-protein kinase FYN	Homo sapiens	9606	141
361	11785	Tyrosine-protein kinase HCK	Homo sapiens	9606	141
362	20007	Mixed lineage kinase 7	Homo sapiens	9606	421
363	20014	Serine/threonine-protein kinase Aurora-A	Homo sapiens	9606	251
364	103986	GTP-binding nuclear protein Ran	Homo sapiens	9606	601
365	20020	Serine/threonine-protein kinase GAK	Homo sapiens	9606	255
366	20025	Serine/threonine-protein kinase RIPK2	Homo sapiens	9606	241
367	11842	Tyrosine-protein kinase Lyn	Homo sapiens	9606	141
368	11843	Ribosomal protein S6 kinase alpha 2	Homo sapiens	9606	386
369	11870	Mitogen-activated protein kinase kinase kinase 11	Homo sapiens	9606	421
370	11873	Mitogen-activated protein kinase kinase kinase 10	Homo sapiens	9606	421
371	18033	Tyrosine-protein kinase YES	Homo sapiens	9606	141
372	11902	Nerve growth factor receptor Trk-A	Homo sapiens	9606	146
373	11908	Serine/threonine-protein kinase PAK 3	Homo sapiens	9606	401
374	11925	Fibroblast growth factor receptor 4	Homo sapiens	9606	150
375	11926	Fibroblast growth factor receptor 3	Homo sapiens	9606	150
376	20139	Serine-protein kinase ATR	Homo sapiens	9606	305
377	104126	Phosphatidylinositol-5-phosphate 4-kinase type-2 gamma	Homo sapiens	9606	643
378	11969	cAMP-dependent protein kinase alpha-catalytic subunit	Homo sapiens	9606	205
379	11970	cAMP-dependent protein kinase, gamma catalytic subunit	Homo sapiens	9606	205
380	20171	Serine/threonine-protein kinase Aurora-C	Homo sapiens	9606	251
381	104146	Mitotic checkpoint serine/threonine-protein kinase BUB1	Homo sapiens	9606	1100
382	100069	Tyrosine-protein kinase FES	Homo sapiens	9606	137
383	100071	Serine/threonine-protein kinase PAK 2	Homo sapiens	9606	401
384	100075	TGF-beta receptor type II	Homo sapiens	9606	405
385	100077	Cell division cycle 7-related protein kinase	Homo sapiens	9606	271
386	100079	Tyrosine-protein kinase receptor RET	Homo sapiens	9606	140
387	100080	Serine/threonine-protein kinase PAK 4	Homo sapiens	9606	402
388	12026	DNA topoisomerase II beta	Homo sapiens	9606	644
389	100097	Tyrosine-protein kinase BTK	Homo sapiens	9606	143
390	100098	Serine/threonine-protein kinase WEE1	Homo sapiens	9606	259
391	12037	myosin light chain kinase 2	Homo sapiens	9606	246
392	12038	Mitogen-activated protein kinase kinase kinase 9	Homo sapiens	9606	421
393	100104	Serine/threonine-protein kinase ILK-1	Homo sapiens	9606	294
394	100126	Serine/threonine-protein kinase B-raf	Homo sapiens	9606	1638
395	100127	Tyrosine-protein kinase FGR	Homo sapiens	9606	141
396	100128	Breakpoint cluster region protein	Homo sapiens	9606	291
397	100129	Ephrin type-B receptor 4	Homo sapiens	9606	135
398	12071	Cyclin-dependent kinase 1	Homo sapiens	9606	323
399	100140	Serine/threonine-protein kinase c-TAK1	Homo sapiens	9606	412
400	12090	Dual-specificity tyrosine-phosphorylation regulated kinase 1A	Homo sapiens	9606	465
401	10044	Casein kinase II alpha	Homo sapiens	9606	252
402	10050	Nucleoside diphosphate kinase 2	Homo sapiens	9606	1
403	10051	Death-associated protein kinase 3	Homo sapiens	9606	245
404	104271	Cyclin-dependent kinase 10	Homo sapiens	9606	1
405	104272	Cyclin-dependent kinase 13	Homo sapiens	9606	1
406	104274	Phosphatidylinositol-5-phosphate 4-kinase type-2 alpha	Homo sapiens	9606	643
407	104278	STE20-related kinase adapter protein alpha	Homo sapiens	9606	601
408	104279	Receptor-interacting serine/threonine-protein kinase 3	Homo sapiens	9606	1334
409	10087	Deoxycytidine kinase	Homo sapiens	9606	643
410	10120	MAP kinase p38 beta	Homo sapiens	9606	332
411	10140	Tyrosine-protein kinase LCK	Homo sapiens	9606	141
412	12214	Tyrosine-protein kinase ZAP-70	Homo sapiens	9606	142
413	10170	Quinone reductase 2	Homo sapiens	9606	10
414	10185	Adenosine kinase	Homo sapiens	9606	1
415	10188	MAP kinase p38 alpha	Homo sapiens	9606	332
416	10191	Adenylate kinase 2	Homo sapiens	9606	1
417	10197	Glycogen synthase kinase-3 beta	Homo sapiens	9606	239
418	12247	Protein kinase C delta	Homo sapiens	9606	318
419	10207	cAMP-dependent protein kinase beta-1 catalytic subunit	Homo sapiens	9606	205
420	12261	c-Jun N-terminal kinase 1	Homo sapiens	9606	330
421	10216	Protein kinase C zeta	Homo sapiens	9606	303
422	104434	TP53-regulating kinase	Homo sapiens	9606	1
423	12276	Mitogen-activated protein kinase kinase kinase 1	Homo sapiens	9606	261
424	10235	Dual specificity mitogen-activated protein kinase kinase 6	Homo sapiens	9606	298
425	116735	dCTP pyrophosphatase 1	Homo sapiens	9606	646
426	12718	Serine/threonine-protein kinase Sgk1	Homo sapiens	9606	209
427	11400	Serine/threonine-protein kinase mTOR	Homo sapiens	9606	450
428	101069	Wee1-like protein kinase 2	Homo sapiens	9606	398
429	12699	Receptor protein-tyrosine kinase erbB-4	Homo sapiens	9606	149
430	10056	DNA-dependent protein kinase	Homo sapiens	9606	305
431	101324	Mitogen-activated protein kinase kinase kinase 7	Homo sapiens	9606	307
432	101183	Homeodomain-interacting protein kinase 1	Homo sapiens	9606	390
